# Supplementary material for: Comparative studies of two generations of NanoString nCounter System
Source: PLoS One. 2019 Nov 21;14(11):e0225505. doi: 10.1371/journal.pone.0225505 (PMC6874068; doi:10.1371/journal.pone.0225505)
Supplement: S1 File — Nanostring data from all 4 cartridges scanned twice were filtered and normalized as described in ‘Materials and Methods’ section. Log2 normalized data is presented, where miRNAs are in rows and samples are in columns with labels for sample number, cartridge name, and scan time. (TXT) [file pone.0225505.s001.txt]

miRNA	sample 1a_cartridge A_1st scan	sample 1b_cartridge A_1st scan	sample 2a_cartridge A_1st scan	sample 2b_cartridge A_1st scan	sample 3a_cartridge A_1st scan	sample 3b_cartridge A_1st scan	sample 4a_cartridge A_1st scan	sample 4b_cartridge A_1st scan	sample 5a_cartridge A_1st scan	sample 5b_cartridge A_1st scan	sample 6a_cartridge A_1st scan	sample 6b_cartridge A_1st scan	sample 1a_cartridge A_2nd scan	sample 1b_cartridge A_2nd scan	sample 2a_cartridge A_2nd scan	sample 2b_cartridge A_2nd scan	sample 3a_cartridge A_2nd scan	sample 3b_cartridge A_2nd scan	sample 4a_cartridge A_2nd scan	sample 4b_cartridge A_2nd scan	sample 5a_cartridge A_2nd scan	sample 5b_cartridge A_2nd scan	sample 6a_cartridge A_2nd scan	sample 6b_cartridge A_2nd scan	sample 1a_cartridge B_1st scan	sample 1b_cartridge B_1st scan	sample 2a_cartridge B_1st scan	sample 2b_cartridge B_1st scan	sample 3a_cartridge B_1st scan	sample 3b_cartridge B_1st scan	sample 4a_cartridge B_1st scan	sample 4b_cartridge B_1st scan	sample 5a_cartridge B_1st scan	sample 5b_cartridge B_1st scan	sample 6a_cartridge B_1st scan	sample 6b_cartridge B_1st scan	sample 1a_cartridge B_2nd scan	sample 1b_cartridge B_2nd scan	sample 2a_cartridge B_2nd scan	sample 2b_cartridge B_2nd scan	sample 3a_cartridge B_2nd scan	sample 3b_cartridge B_2nd scan	sample 4a_cartridge B_2nd scan	sample 4b_cartridge B_2nd scan	sample 5a_cartridge B_2nd scan	sample 5b_cartridge B_2nd scan	sample 6a_cartridge B_2nd scan	sample 6b_cartridge B_2nd scan	sample 1a_cartridge C_1st scan
1	9.041035271	9.16376522	9.186920892	9.041283975	9.044845346	9.118497374	8.965697437	9.008265109	8.971623288	8.970042344	8.764366911	8.780903014	9.137597839	9.216437735	9.283229901	9.134060504	9.106488335	9.158528868	8.985857395	9.054339616	9.037012297	9.029988483	8.838259422	8.897932346	9.076469839	9.071897335	8.988333943	9.085718064	9.097731761	9.137041909	8.847468333	9.044826369	8.998219836	8.951431659	8.873938434	8.814203494	9.161491719	9.182547293	9.093626276	9.214793568	9.197269565	9.288896263	8.902484147	9.062368305	9.149406918	9.018045163	8.914716497	8.971215656	9.16497923
2	8.711119013	8.654666234	7.176516398	7.107618657	6.095947506	6.263694015	5.538166487	5.739934779	5.298726803	5.137404894	7.121449675	7.414343324	8.681512565	8.690680178	7.207305408	7.14052111	6.104730192	6.39540235	5.337244195	5.861663296	5.247006032	5.445088244	7.003575821	7.556883867	8.685422374	8.705615546	7.054119068	7.051823397	6.366552749	5.947668146	5.575616631	5.719618845	5.260517747	5.886334101	7.623990798	7.54103536	8.708746877	8.797884554	7.203942345	7.119387573	6.573754609	6.086928047	5.642169297	5.71059318	5.445906246	5.824930131	7.758505497	7.647042442	8.682839649
3	3.956819962	4.73783169	4.959910251	5.046027387	5.707424196	5.508889071	5.538166487	5.573306565	4.895447632	5.011898703	4.684374808	4.271864529	3.552132049	4.328532914	4.981849793	5.202686443	5.748023323	5.430361213	5.485682288	5.315134078	5.024000038	4.821865924	4.888585793	4.370821827	3.668397117	4.749064275	5.253024486	5.321935666	5.805304204	5.615562033	5.233363619	5.519659682	4.711712733	5.052854935	3.968567213	5.036410009	3.09293666	4.328499691	5.311263959	4.877796412	6.004209436	5.5009386	5.161892718	5.71059318	4.617368253	4.738129121	4.333315964	4.752655416	3.98673077
4	9.248546103	9.236206441	10.14573671	10.07811293	10.01733103	9.951639233	10.29401148	10.12582481	10.31707026	10.28688804	9.977068285	9.984052542	9.291551711	9.313581853	10.23011655	10.12227142	10.04765621	10.04077445	10.26429429	10.17647099	10.39974497	10.30865862	10.03109227	10.08520255	9.227487105	9.079067976	10.12426537	10.07256813	9.885529283	9.912435819	10.06397338	10.14246524	10.28159821	10.29446022	10.00051803	9.94857066	9.296297433	9.120562905	10.18075823	10.15202922	9.971240586	9.955480321	10.07111412	10.1287333	10.32357819	10.32213563	10.09447536	10.00803642	9.100317913
5	10.57643491	10.63403879	10.37773539	10.26979239	10.35739137	10.36771044	10.4961993	10.38571811	10.1516171	10.18759479	10.4410892	10.33502694	10.61113507	10.67320204	10.43010812	10.31119257	10.42065509	10.39463305	10.49091826	10.42646829	10.19274192	10.2308569	10.49294654	10.38224898	10.67250915	10.526398	10.24760613	10.18048635	10.20986586	10.31072321	10.34253747	10.38250003	10.02548667	10.07738515	10.36646675	10.34894189	10.68745509	10.57413143	10.2764356	10.23488656	10.27428715	10.36425938	10.37752109	10.36931854	10.16228393	10.12446442	10.41943959	10.43341833	10.41288907
6	9.064751046	9.022904341	8.829698056	8.811336838	8.717071648	8.671939391	8.603132972	8.485901574	8.324670969	8.320384997	8.672679754	8.613178493	9.03193418	9.072972665	8.912640824	8.906093796	8.834356692	8.711229546	8.602579811	8.509655713	8.330418173	8.378619057	8.68830008	8.652484752	8.989472093	8.893587017	8.835585616	8.769324069	8.498796704	8.653087421	8.400619709	8.482422034	8.318175707	8.458772247	8.631238234	8.625339995	8.997637672	8.932595653	8.860476786	8.745747427	8.566713835	8.673600503	8.32555125	8.466687597	8.434864724	8.452200591	8.729040051	8.625133978	9.124605749
7	8.395028908	8.373100833	8.518401905	8.588063134	8.468944723	8.474496645	8.423812617	8.405509305	8.424780501	8.380864873	7.931939714	7.862995249	8.337612943	8.339628268	8.552049417	8.684584892	8.519990385	8.451101299	8.42087488	8.37083274	8.429332604	8.483535167	7.997473653	7.897603024	8.492815916	8.464093725	8.679052883	8.516757761	8.587904501	8.672449046	8.412298821	8.470583189	8.322386908	8.391148586	8.036967371	7.927899214	8.398773125	8.538228444	8.611180126	8.455146619	8.606912951	8.623098559	8.349806096	8.353072022	8.277095557	8.370493777	8.135242386	7.963806425	8.324481582
8	11.12174827	11.20334612	10.17856258	10.13006829	9.948263901	9.861843162	9.174281413	9.215801943	8.476239149	8.463090382	8.972471888	9.084411988	11.10294756	11.18601569	10.17246748	10.07121492	9.967688056	9.879684801	9.150609679	9.172311317	8.538875727	8.46582833	8.977495946	9.094775043	11.15951146	11.15553392	10.13781106	10.11827448	9.905668005	9.912435819	9.109027307	9.231776359	8.400149174	8.537337643	8.984476707	9.027158778	11.11121566	11.04514904	10.07568947	10.09240083	9.860875621	9.871439022	9.009888743	9.150024208	8.323239407	8.407380331	8.952102776	8.992281861	11.18645902
9	7.185092759	7.168598545	7.107806392	6.990705822	7.192736727	6.94616656	6.897118557	6.713375778	7.090753176	7.196092151	6.713816139	6.423448877	7.136862459	7.205400544	7.069718429	6.981067246	7.150159668	6.810851938	6.556036908	6.677659276	7.039199882	7.102634983	6.674648431	6.459071959	7.26237803	7.213854407	7.03642634	6.877883728	7.139727199	7.01912694	6.862463543	7.050819016	7.18615491	7.364304941	6.546708218	6.603716055	7.237527321	7.184475385	6.944532199	6.738705558	7.040937203	6.904951571	6.734809248	6.871770603	7.128570359	7.248286038	6.568504376	6.506813761	7.332899086
10	10.68158091	10.66145414	10.57117743	10.55912236	10.69324915	10.58995391	10.58235555	10.52731076	10.51742827	10.57546935	10.37281049	10.38333703	10.68647811	10.67320204	10.62865095	10.5712708	10.74418921	10.62232391	10.55743786	10.54473386	10.58073933	10.59592605	10.38162101	10.45069038	10.55969487	10.54377919	10.49516654	10.44584745	10.52397988	10.50502959	10.43322319	10.51135407	10.55467535	10.52839808	10.35508075	10.34440898	10.5633741	10.53437712	10.53609606	10.58220058	10.58722329	10.56178774	10.45782468	10.53043537	10.55711419	10.57103307	10.41542992	10.41273252	10.39403021
11	6.448170626	6.215656314	5.920254775	6.36780958	5.926039481	5.989958295	5.769460707	5.739934779	5.773998221	5.667836038	5.743057769	5.656195002	6.442683928	6.333619991	5.746412622	6.374398252	6.035368648	6.063770936	5.743352621	5.391261372	5.819365521	5.851869769	5.738873402	5.645348374	6.29662201	6.757954045	6.123512896	6.251122912	5.583237352	5.767337235	5.983118268	5.608769896	5.808906104	5.700178296	5.515715723	5.707403612	6.215818868	6.640600521	6.144919306	6.202151111	5.522730981	5.632451103	5.977170306	5.547993792	5.587077544	5.955201106	5.623496035	5.617802272	6.290703439
12	6.260113407	6.17818489	7.125293108	6.971847626	8.120676916	8.123429352	9.238411011	9.19681905	8.685794064	8.636117277	8.972471888	8.95004323	6.252357531	6.275447472	7.05936988	7.001989734	8.156102905	8.116772464	9.197115991	9.199033062	8.761321835	8.61385702	8.867937084	8.927233272	6.279959732	6.378555906	7.227863261	7.271772861	8.252692303	8.285016984	9.194929396	9.399339309	8.628173969	8.735149813	8.936390974	9.03842801	6.129546919	6.129822163	7.213408229	7.281953429	8.283904612	8.30108197	9.126791254	9.350828163	8.581294557	8.721172772	8.952102776	8.974748122	6.39022419
13	7.287186492	7.566802887	7.342702559	7.478788652	7.633292608	7.181175341	7.271844492	7.280387098	7.367258863	7.434869066	7.186541402	7.301137708	7.232785522	7.46164935	7.341472373	7.266907976	7.506858234	7.2502879	7.118939421	7.393734966	7.349360781	7.354336959	7.106751432	7.312311126	7.539360931	7.539104909	7.58507894	7.39959671	7.373622699	7.566342706	7.545838104	7.285148358	7.485567133	7.448035515	7.311679754	7.373174283	7.439281547	7.408507009	7.628656807	7.380970577	7.54167418	7.494630466	7.495679137	7.266344047	7.563934709	7.420569406	7.259204017	7.309332557	7.632960067
14	8.46798832	8.381368289	8.265921663	8.282302631	8.343767794	8.447312309	8.759249583	8.623758083	8.602739668	8.592941866	8.742887543	8.601271948	8.434937971	8.310956053	8.307286096	8.297224223	8.276218093	8.446640423	8.712131636	8.608647365	8.592712189	8.589535277	8.704839669	8.616960737	8.463602098	8.528369263	8.532135774	8.309660826	8.516365677	8.569494547	8.721699002	8.814465754	8.66842984	8.638011617	8.835126617	8.8970143	8.430691399	8.453317175	8.495676204	8.176047823	8.469770331	8.578940456	8.717273978	8.609598122	8.610532845	8.626575743	8.816778937	8.849509234	8.789985454
15	12.63106468	12.7053295	11.49082226	11.47079308	11.42074566	11.34894336	11.21896834	11.13020471	11.24472215	11.16381456	11.64831365	11.698058	12.58972368	12.70735444	11.51164102	11.46277541	11.42297046	11.35833552	11.16531635	11.11962218	11.22986524	11.15006747	11.63083251	11.72342673	12.64486634	12.66523417	11.46279406	11.45552386	11.39454109	11.40773849	11.25385706	11.30956485	11.28479271	11.28254254	11.78229409	11.72347199	12.539596	12.56537495	11.38203347	11.35752657	11.30398962	11.34945381	11.17324583	11.18521775	11.25915776	11.18817775	11.7239839	11.64224293	12.55257735
16	10.158341	10.21206722	10.06081579	9.983607313	9.797802359	9.775483488	9.514252393	9.50530567	9.446762486	9.385075077	9.514763045	9.581193076	10.17844224	10.20750662	10.15799107	10.01056259	9.846369639	9.820578128	9.578165652	9.50770973	9.50274927	9.418491576	9.578353654	9.630583134	10.1810328	10.12357396	10.05456082	10.00117324	9.705783398	9.878103458	9.45417021	9.50757934	9.417800386	9.408191558	9.647970911	9.613925171	10.22279247	10.14660982	10.13042986	10.04159691	9.803221895	9.923733448	9.487544517	9.518309118	9.423352306	9.434639215	9.735679065	9.658659879	10.18357945
17	12.15404195	12.13775591	13.18651741	13.14815453	12.86418107	12.7809287	12.07137169	12.04520013	11.74829519	11.76406181	10.98547087	10.93587557	12.09094139	12.09438024	13.17795205	13.1037331	12.85008239	12.78692364	11.97122249	11.97833025	11.70772788	11.73320147	10.93630113	10.92838123	12.08110637	12.01458449	13.10322766	13.01600043	12.69779853	12.72549614	11.95498621	12.02688461	11.64525291	11.67299686	10.93390111	10.87183476	12.01902637	11.92300677	13.02596355	12.93405167	12.61859599	12.65471	11.85862753	11.86002391	11.58741394	11.60173888	10.90165556	10.78986804	11.90133325
18	10.60816356	10.61225207	10.6934477	10.69324749	10.51273283	10.55944815	10.43436035	10.42295084	10.29849697	10.34116829	10.20361462	10.23069089	10.62200169	10.68442266	10.76544552	10.74110724	10.58541889	10.62331246	10.47101735	10.44444727	10.3775026	10.37538272	10.28317896	10.28515884	10.53883734	10.43341014	10.56855637	10.55103109	10.46910062	10.49146681	10.27484595	10.2651864	10.31473839	10.21194274	10.13041661	10.26028243	10.61190966	10.57010412	10.70330368	10.77127436	10.60618787	10.59239964	10.40092468	10.30965914	10.40092271	10.34132531	10.28818369	10.37312857	10.512884
19	8.841925922	9.059429772	8.976623733	8.88626442	9.055187165	9.154961286	9.045078806	8.978007677	8.859820887	8.918512736	8.746489719	8.690139091	8.787102042	9.061543302	8.977282094	8.949822548	9.103667325	9.222551166	9.049864288	8.944925607	8.818056844	8.930218459	8.692452788	8.621449371	8.835499221	9.030576419	8.924839845	8.933956244	8.884292255	9.003269976	9.035415143	9.06070692	8.914221706	8.979842993	8.679507638	8.629071889	8.719861386	8.972809694	8.878439213	8.867425638	8.95094264	8.947467516	9.003787389	8.972250263	8.870869859	8.928887648	8.720398817	8.579462318	8.939856997
20	9.309370652	9.307354542	9.590983862	9.617167874	9.682454313	9.663515906	10.05057595	10.02584163	9.80977051	9.874109048	9.804651072	9.851279914	9.318522837	9.332725194	9.650283504	9.660259578	9.763004953	9.742662856	10.00149394	10.05885317	9.857650262	9.940013281	9.871767323	9.92194642	9.274506485	9.186990121	9.396403602	9.46833974	9.614111291	9.643168574	9.933620068	9.968194343	9.751845287	9.841601524	9.852906824	9.743517201	9.323268582	9.203497636	9.4585236	9.538103286	9.701077748	9.62327553	9.977704206	9.94487953	9.816504278	9.850843028	9.899657696	9.782742298	9.078103674
21	13.02280379	13.06872226	12.84212768	12.78607208	13.09518644	13.1200197	12.97240318	12.98094058	12.99452524	12.98366955	13.20508028	13.15532621	13.01972248	13.05603496	12.87281295	12.7974068	13.10496144	13.13104929	12.93920714	12.97255106	13.01941662	13.00402532	13.20605704	13.1796576	13.03078454	13.04967017	12.84811414	12.82127442	13.10917004	13.11476273	12.97791278	13.04044809	13.00277278	13.05136599	13.28427078	13.29408356	12.96868425	12.98955621	12.79723146	12.7881486	13.06397842	13.06805973	12.91072963	12.91779355	12.9761797	13.01605804	13.24696644	13.26811752	13.05992596
22	6.54127324	6.422090564	7.28940622	7.431261791	7.335335146	7.290105089	8.153978918	8.066957908	8.033730325	7.849892752	7.550273733	7.745304017	6.610802932	6.352501002	7.432492502	7.44553568	7.285761969	7.468416382	8.196876299	8.103005987	8.015676745	7.826196881	7.468184458	7.665197059	6.511693731	6.347220822	7.510144607	7.534707105	7.294371007	7.436467951	8.028059228	8.007310939	8.060265071	8.040164708	7.463602371	7.677035991	6.517037991	6.194037703	7.463949564	7.61594157	7.175331704	7.485960943	8.033771301	7.899619291	8.008748121	8.011802101	7.588486061	7.673368048	6.183805453
23	5.126405502	5.322678405	5.07236537	5.150347082	5.73341623	5.678791557	5.506462326	6.12845831	5.941089542	5.359758514	6.558549193	5.984207108	5.230029889	5.510657594	4.981849793	5.238388844	5.495994095	5.466063615	5.485682288	6.013904621	5.84689296	5.515630814	6.377324784	6.195680424	4.763256668	5.51291193	4.828615801	5.179219531	5.288299269	5.588637979	5.575616631	5.941685561	5.735013475	5.864336498	6.412540538	6.37393446	4.688739544	5.5106442	4.536437217	5.007426336	5.225061053	5.5009386	5.762688587	5.911248857	6.068555999	5.930070994	6.568504376	6.384669029	4.852964966
24	6.776474377	6.963626642	7.090105119	7.098954146	7.309649536	7.407594041	8.290548855	8.206357718	8.487858021	8.478987712	8.990811217	8.981003091	6.817442101	7.017067908	7.1884354	7.159268511	7.285761969	7.386943281	8.305747627	8.298540954	8.509032645	8.47912879	8.977495946	8.977120143	6.897589886	6.988687456	7.172241418	6.73211686	7.184372629	7.088034097	8.217483818	8.248247209	8.355641175	8.498589687	8.933331729	8.954658733	7.096834525	7.152511371	7.213408229	6.775570419	7.374764044	7.029495186	8.260511267	8.191685971	8.458029103	8.460999941	9.006426099	9.009605061	6.931728708
25	11.95056471	12.00561079	13.75678504	13.71360599	13.12693954	13.05847217	13.40496601	13.33804824	13.87527406	13.86278419	14.44794308	14.41577048	11.96508439	12.0129056	13.79426406	13.73444419	13.15997133	13.08783793	13.37725151	13.33841242	13.90121177	13.87613019	14.4600104	14.45386627	11.96146761	12.02637918	13.81945912	13.75935173	13.10801172	13.13059882	13.40115118	13.45856531	13.89679694	13.93835895	14.56339091	14.54333315	11.95226761	12.01809068	13.8298193	13.78156458	13.11295474	13.13422551	13.39009313	13.40236322	13.91681818	13.93054923	14.5889583	14.55198746	11.98960186
26	11.31541308	11.31221662	11.24305336	11.21270385	11.37452275	11.39184224	11.36699202	11.26730984	10.74345936	10.83757821	11.20688236	11.26127478	11.29047902	11.32513846	11.27389941	11.23982564	11.38397495	11.40679162	11.30800745	11.27337881	10.76607631	10.86354691	11.22135814	11.28380662	11.21534844	11.14018949	11.14035727	11.07706086	11.31495655	11.37462856	11.17834923	11.27934538	10.7162149	10.75152905	11.18668401	11.21625207	11.20450485	11.10273908	11.13733969	11.11300594	11.30521177	11.34406707	11.15202341	11.20650076	10.73643518	10.72324845	11.1930874	11.23273155	11.24966077
27	14.11797115	14.17456805	14.07156029	14.03262223	14.11455332	14.11408929	14.03936014	14.01757421	13.96849862	13.99528757	13.76178741	13.80346435	14.07918497	14.15556718	14.08369248	14.01389278	14.10593876	14.11190408	13.97478625	13.98057177	13.97577173	13.95608872	13.74697082	13.8125208	14.17405522	14.14378464	14.05509075	14.00724105	14.08368444	14.11217394	14.00338618	14.09600034	13.96891622	14.00042395	13.83649389	13.83316895	14.09313221	14.0415746	13.96607297	13.92400318	13.98105662	14.01312399	13.89835583	13.95438101	13.89438654	13.89121309	13.75502433	13.75647633	14.0923044
28	5.95636167	6.120087196	6.258096356	6.247523805	5.926039481	6.133308737	6.184453175	6.00293971	5.823745471	5.967361062	5.006221857	5.561051879	5.984885155	6.172956163	6.349232202	6.222236421	5.911797867	6.319364381	6.151656861	6.107148013	5.952032932	5.905397299	4.945367699	5.457285428	6.246046501	6.48316064	6.282061502	6.307110499	6.270428742	6.030029737	5.940736253	6.356234364	6.223430717	5.991555706	5.5480751	5.393118581	6.236604195	6.495256966	6.021025345	6.28970903	6.119852488	6.109680204	5.900427359	6.346809625	6.270471047	6.028067137	5.623496035	5.543631344	6.357807461
29	7.731040587	7.63061587	6.242155994	6.06382621	6.135472199	6.011329811	8.169245311	8.17275008	9.418709461	9.436863876	10.47405379	10.44236945	7.611508899	7.602381701	6.206470637	6.186126977	6.081978202	6.086887479	8.16419913	8.201442913	9.440869997	9.427667437	10.47135808	10.47817324	7.640722355	7.482545062	6.156647222	6.100840044	6.319291167	6.269234161	8.058107548	8.284763208	9.458547029	9.453099002	10.58592605	10.49515332	7.60030246	7.371960422	6.104791982	5.76229063	6.267603126	6.395445127	8.09244688	8.229738171	9.465111249	9.529714164	10.58089996	10.49498411	7.749992609
30	6.75071284	6.872722976	5.365102694	5.811462006	5.055449089	4.830938742	5.336564342	5.450467461	5.433006808	5.252861219	6.207672468	6.423448877	6.761359597	6.944257047	5.397862651	5.788721294	5.563247643	5.061694796	5.375809914	5.42786977	5.403502687	5.408479847	6.154626	6.43886893	6.83052014	6.816330357	5.906933651	5.722734288	4.637819184	5.533233909	5.197814702	5.17523175	5.735013475	5.542881924	6.412540538	6.633746563	6.808364546	6.867571428	5.861601606	5.810456804	4.414928531	5.534957603	5.161892718	5.36471303	5.715657799	5.488687594	6.489335699	6.740565003	7.027579496
31	7.175443026	6.930205381	6.900010648	6.952739656	6.746152189	6.538533024	6.755950968	6.877341836	6.83583706	6.812783353	6.638270443	6.423448877	7.180284114	6.944257047	6.940349344	7.001989734	6.847004923	6.633812938	6.744665056	6.990710473	6.806651441	6.95813769	6.674648431	6.518037064	7.002877147	7.105659314	7.062884726	6.923373865	6.412315062	6.488994993	6.62883696	6.929220188	6.819844309	6.852255779	6.562634734	6.633746563	7.014981087	7.108760315	7.184822189	7.166412486	6.637242472	6.376807918	6.719998646	6.829914201	7.033080087	6.980996833	6.732187765	6.821264232	6.953585983
32	7.47196215	7.691725444	4.92038915	5.215925371	5.385540547	5.415793175	6.728731231	7.013753781	6.847909211	6.909802276	7.645953514	7.386863764	7.425545303	7.701438301	5.025033298	5.273229012	5.388843033	5.393752816	6.773837638	6.902414592	6.940440368	6.919633066	7.588935184	7.334352406	7.580763926	7.518153954	5.091064631	4.952246565	5.255197418	5.0711745	7.002971819	6.846137425	6.831710066	6.711491205	7.616381043	7.364245881	7.509282088	7.417500809	5.123198555	4.684572969	5.381559683	4.861795475	7.03921338	6.742372111	6.849065717	6.557411903	7.607356127	7.45807473	7.577733991
33	6.08563159	5.952646849	7.107806392	7.03680025	7.220569722	7.316099245	7.252862231	7.401397608	7.150456645	7.117024253	6.668965038	6.801932441	6.146867357	5.943148055	7.1884354	6.927393746	7.255581265	7.310446097	7.174687189	7.483421806	7.120394761	6.983248111	6.691344364	6.844153615	6.003744657	6.378555906	7.080257863	7.299640393	7.244642392	7.225462967	7.458413006	7.724569171	7.204523444	7.258646418	7.183649653	6.940480983	6.013903933	6.275440508	6.95585546	7.211952873	7.142888466	7.099367104	7.478182216	7.424703474	7.069633583	7.17530732	7.026654681	6.68988585	6.468215707
34	12.1503522	12.20683736	11.92512316	11.90687321	11.97777764	11.99149664	12.05742266	11.95699101	11.8605483	11.90752435	11.61421739	11.47915564	12.13505633	12.17945118	11.93461389	11.87475453	11.96701582	11.99157978	11.98765734	11.91687791	11.87583178	11.88705774	11.61286942	11.46891819	12.28142952	12.26436017	12.03039225	12.00163558	12.01530255	12.08422967	12.14400487	12.13740221	12.03023914	12.09187658	11.82336007	11.79664136	12.20519359	12.20921469	12.01888046	11.95293559	11.99577172	12.078173	12.09328861	12.06222783	12.00180654	12.06158948	11.79976896	11.77732569	12.0966112
35	5.571118285	5.515294535	5.450821176	5.338764474	5.318436934	5.171907408	5.569188884	5.573306565	5.464710969	5.490982803	5.713915394	5.493948209	5.527695686	5.576379016	5.36462776	5.435826433	5.388843033	5.393752816	5.08131347	5.75044137	5.327375321	5.515630814	5.604293151	5.714207085	5.920190276	5.722802612	5.370655668	5.897031669	5.827993755	5.926321512	6.024290677	5.69269481	5.546281876	5.796256657	5.913590419	6.100491214	5.779058315	5.6081377	5.477616914	5.810456804	5.824954516	5.723771231	5.610397916	5.440841401	5.715657799	5.651286851	5.893247361	6.051600496	5.87574055
36	9.891383912	9.924492358	9.823006906	9.742065674	9.313918566	9.227520059	8.610607962	8.35074458	8.559347806	8.157066315	8.06483023	8.140355165	9.827075461	9.89620511	9.839063969	9.687960352	9.29634384	9.153063186	8.527490047	8.318175707	8.49169813	8.131499495	8.050202152	8.17913269	9.925179009	9.795299005	9.756627085	9.765475526	9.246209408	9.272202631	8.484148712	8.517366593	8.404128088	8.429107898	8.162457688	7.975579121	9.818096387	9.698246038	9.586058103	9.663051415	9.210375284	9.147627388	8.397125703	8.318175707	8.353201912	8.346951385	8.16101578	7.949515865	9.763915588
37	10.0436807	10.08622099	9.275729325	9.137498307	9.535077944	9.466768779	9.549681557	9.378372584	9.414656983	9.372364152	9.405084091	9.467736141	10.01267889	10.11792848	9.307480746	9.21692921	9.570081681	9.490833277	9.501759824	9.389720592	9.422691521	9.392952825	9.422083374	9.562186539	10.04095649	10.05613416	9.103265023	9.071644554	9.416816213	9.480602215	9.467292775	9.545693371	9.305286099	9.289398071	9.465178823	9.418610316	10.02640539	10.00909419	9.131566799	9.018600158	9.409882562	9.475638466	9.424994379	9.524882666	9.377921422	9.241327249	9.475604793	9.433303401	9.871160659
38	4.657024677	5.453902801	4.704703804	4.424669935	4.511256607	4.830938742	4.872709472	4.816714607	4.748639858	4.13767647	4.684374808	5.101703154	4.558003674	5.293360535	4.580062442	4.522682296	4.624703699	5.152144418	4.710867198	4.804647449	4.974942295	4.441866403	4.703457663	5.286913448	5.212818129	5.233320677	4.699662066	4.804472187	4.737062278	5.10956119	4.684558606	4.77420156	4.548740496	4.599519912	5.378491617	4.943556661	5.275500882	4.94090655	4.595546885	4.461409033	4.79493645	5.014278471	4.201262819	4.738324637	4.479275094	4.340562088	5.291433556	4.817042041	4.898749706
39	7.881061621	8.256589175	8.304809973	8.145949241	8.135373089	8.236637465	8.199301841	8.289345294	8.316006283	8.24801048	7.91922904	8.032176394	7.936746663	8.320576912	8.379774808	8.205499664	8.134152918	8.305966195	8.191481244	8.332728371	8.415610449	8.275669595	7.95662277	8.123258062	8.257767123	8.222146122	8.114028598	8.107728224	8.227313343	8.189693579	8.230736447	8.097314894	8.190375419	8.232757378	7.960890758	8.033045052	8.298549161	8.200662213	8.218538732	8.185210427	8.308490135	8.281176267	8.197755148	8.152602863	8.297786351	8.323018439	8.075511556	8.112313939	8.073152913
40	5.313999382	5.602745457	6.090164846	5.811462006	6.095947506	5.989958295	6.101998962	6.12845831	5.526102703	5.748745777	4.743252288	5.387050819	5.270774028	5.441798765	6.168458252	5.689032476	6.104730192	6.109639456	6.216839185	6.107148013	5.73348409	5.708658925	4.888585793	5.331429484	5.409471819	5.163077704	6.204964116	6.279388282	6.270428742	5.989436601	5.805565092	6.008710915	5.808906104	5.991555706	4.964478187	4.990730223	5.275500882	4.94090655	6.364735664	6.183983304	6.437727691	5.942321999	5.673256052	5.647734995	5.74608881	5.851942386	4.79495907	4.994570176	5.146584465
41	8.670477675	8.806667028	9.655592482	9.689650127	9.343753497	9.309600861	9.553564956	9.476080865	9.540862929	9.6659247	9.170487478	9.276341701	8.670135114	8.797883923	9.667419663	9.642047899	9.349701254	9.366466117	9.468689821	9.437631494	9.487526489	9.603952922	9.197985675	9.282200861	8.679082038	8.736176733	9.598319652	9.563357991	9.279515758	9.386037997	9.42947846	9.522945992	9.593598667	9.46044953	9.263148393	9.182527788	8.686257635	8.679508797	9.618483204	9.585587178	9.308708369	9.371232364	9.404299031	9.453171224	9.534312048	9.405306443	9.298250463	9.172275611	8.62952544
42	6.399264772	6.197042255	5.816428993	5.832521549	6.135472199	6.032389353	6.080627446	6.243925136	5.963455017	6.033443411	6.1215245	5.984207108	6.388175111	6.333619991	5.869983327	5.926419705	6.011486746	6.259584704	5.883773413	6.277296299	6.096637856	6.124366487	6.028900126	6.016427212	6.438508275	6.362973436	5.82685836	5.822152723	6.113050751	5.588637979	6.283648903	6.267790493	6.010272395	6.49950478	6.430009882	6.409087262	6.447421965	6.275440508	5.761911988	5.879818865	6.163633264	5.723771231	6.367644988	6.265406779	6.270471047	6.540906892	6.489335699	6.447033671	6.39022419
43	8.146066923	8.129834816	8.098953223	8.17509502	7.997385402	7.995222444	7.658297898	7.772222631	7.613410578	7.667694999	7.525328345	7.510847346	8.191410616	8.152993844	8.193597402	8.173581437	7.970373882	7.993746476	7.646264245	7.678335769	7.713190084	7.762353844	7.624143735	7.603006514	7.976825167	8.02337166	7.94888522	7.900419454	7.955792434	8.003487676	7.420362121	7.649548794	7.842978287	7.747477289	7.537990794	7.633111694	8.091649994	8.011667285	7.97873565	7.979399087	8.070502064	8.012026092	7.387365581	7.600956927	7.89792285	7.792311656	7.671522937	7.602069945	7.828976568
44	9.011509691	9.278872458	9.047126977	9.175081123	9.429725893	9.431531922	10.02423112	10.0590694	10.02442584	10.04536812	10.31333434	10.48294943	8.96833048	9.252067242	9.054863457	9.134060504	9.444162611	9.415225282	9.895990401	9.962327028	10.00237667	9.984217391	10.23559379	10.46324753	9.086086472	9.098017251	9.068866699	9.013936101	9.464659863	9.36040117	9.969636445	10.06584975	10.02806733	10.01385693	10.42644491	10.41528005	9.091905227	9.035492163	9.009189393	8.984891431	9.373060121	9.313604337	9.889454213	9.948143879	9.980660185	9.914688752	10.43140219	10.36238129	9.110082168
45	5.81435847	5.602745457	4.394438578	5.009507746	4.926192262	4.567969173	5.658443805	5.935832532	6.26298724	6.537166812	7.598906666	7.836154478	5.560930549	5.728668192	4.636844269	4.834020026	5.056784671	4.750357067	5.587775948	5.96492109	6.228059986	6.534253858	7.561953162	7.837138989	6.043774575	5.948381811	4.869160206	4.595537993	4.917152498	4.991194042	5.460336586	6.008710915	6.393184716	6.426319324	7.899512523	7.957883303	5.75043844	5.967838566	4.474801876	4.335386973	4.79493645	5.35622424	5.733489425	5.71059318	6.270471047	6.267578742	7.715669659	7.845310501	5.852661751
46	9.787526852	9.953893082	8.342677492	8.382091676	8.331056995	8.354204667	9.528133973	9.442227569	9.814392035	9.875611062	10.27518859	10.27133263	9.801232709	9.985094951	8.436852341	8.445875597	8.339932044	8.468808137	9.48642144	9.514108343	9.900972142	9.935195787	10.33456864	10.32285437	9.881667206	9.832547242	8.43081466	8.434310515	8.43740929	8.297540985	9.482145277	9.499834196	9.824902163	9.7228467	10.35050108	10.32152829	9.962336807	9.932736071	8.541490742	8.369318685	8.482790723	8.401305945	9.568316184	9.529248451	9.935161443	9.787542557	10.46799721	10.38777656	9.679543245
47	4.657024677	4.515497158	4.704703804	4.309223888	4.626702488	5.05328485	4.658638324	5.00308708	4.400811281	4.611455582	4.347446453	4.494179771	4.345574057	4.402873193	4.459319783	4.12512446	4.68633791	4.691248525	4.446758045	4.962701439	4.284167653	4.644341438	4.048025972	4.677121817	4.611708864	5.05085214	4.400987938	4.35113665	4.474846947	4.720618611	4.521586368	4.360626681	4.548740496	4.305098242	4.451658873	4.561474255	4.424624758	4.540934909	4.197980509	4.044569728	4.617408315	4.103604318	4.113322512	4.544907323	4.617368253	3.897548016	4.239665458	4.197360699	3.899337011
48	6.106093725	6.139714202	6.159700158	6.231757651	6.417848438	6.830695578	6.859967709	6.644993175	6.655275713	6.862108207	6.402910915	6.773919899	6.124811082	6.235320388	6.243507123	6.274760535	6.427060337	6.891839355	6.884964175	6.662378123	6.848106706	6.919633066	6.418017823	6.93350298	5.962572269	6.197126625	5.906933651	6.132175116	6.513765914	6.383294965	6.982226009	6.664074644	6.88961767	6.59610174	6.497845773	6.243681595	5.914214315	6.21482304	6.021025345	6.183983304	6.472955587	6.357926793	7.051096237	6.727251037	6.904079096	6.770607279	6.587635877	6.40575821	5.942841181
49	6.043815523	6.120087196	5.505262069	5.367906849	5.540796096	5.538632279	6.223977888	5.713465843	6.110997657	5.898105913	5.799633816	5.527890156	6.033050898	6.107773804	5.430349129	5.307247614	5.530012725	5.317625522	6.059896625	5.565665832	6.163844889	6.055004982	5.706386897	5.645348374	5.687313506	5.484391008	5.426059738	5.238010694	5.661119926	5.588637979	5.919069017	5.895207054	5.989237014	5.749017138	5.378491617	5.867614309	5.834649127	5.6081377	5.380123493	5.163924966	5.555966255	5.723771231	5.952040194	5.856708883	5.889301079	5.979900963	5.4250686	5.940377497	5.852661751
50	10.32363103	10.32030559	10.98142059	10.96941283	11.2573673	11.22864943	10.86067227	10.74467334	10.7738329	10.81270363	10.42432007	10.45455345	10.26417898	10.29306864	10.98841637	10.91526824	11.21651183	11.17633058	10.78403165	10.68838832	10.74153716	10.83968482	10.41969203	10.44690183	10.33111802	10.30066261	10.99163372	11.01747691	11.2418562	11.3091338	10.84369505	10.89472771	10.77731252	10.7943315	10.61103239	10.56500284	10.18452632	10.2357492	10.91969583	10.95458106	11.16482907	11.23511673	10.74978196	10.77889398	10.74587749	10.76825446	10.54464672	10.53022065	10.26449862
51	8.680745845	8.668244425	7.733227207	7.624763624	7.694115869	7.493630726	8.112460656	8.087715964	8.240176452	8.006164438	8.55024594	8.523492315	8.631548899	8.664476607	7.715553597	7.534385538	7.597878382	7.503200457	8.025544438	7.997357529	8.280820961	8.091645231	8.483071298	8.495067132	8.675901391	8.503712351	7.566707075	7.614533445	7.588188395	7.640313814	7.804051097	8.066185953	7.79529838	7.846177271	8.553673107	8.471710688	8.604664168	8.466376855	7.439958805	7.553630527	7.54994604	7.586707426	7.742814029	7.926347713	7.740572179	7.799267418	8.495773238	8.386094821	8.386054577
52	7.826615385	7.996254872	7.894887821	7.903798748	7.674125019	7.383210809	7.591872828	7.417885095	7.424807674	7.401893021	7.429984333	7.450187021	7.783273543	7.894165362	7.895031457	7.894702337	7.683495246	7.459587724	7.42506886	7.317741581	7.563603808	7.401670312	7.438822766	7.439773949	8.316135612	8.100569105	8.167838104	8.278491324	7.865456849	7.853230674	7.641558304	7.820962212	8.129192321	7.862915001	7.880578036	7.712644877	8.26858666	8.092508296	8.126341134	8.198846138	7.84706516	7.754910044	7.612553353	7.617453493	8.027451448	7.792311656	7.840540606	7.690655307	8.092983197
53	9.442051821	9.44977889	8.897417377	8.83761584	8.529538169	8.391356949	8.610607962	8.41785746	8.392176457	8.355254743	8.870518764	8.822521428	9.417100948	9.379500874	8.915512369	8.843717001	8.507238547	8.301032398	8.48842681	8.398764764	8.315717216	8.452404108	8.889801435	8.879312392	9.399321283	9.387059409	8.701680067	8.617067787	8.477427561	8.330416345	8.320245065	8.315973692	8.129192321	8.198000908	8.815322006	8.820745072	9.36398408	9.339840094	8.681073102	8.698535685	8.429988892	8.335269444	8.22423606	8.191685971	8.134848627	8.159660906	8.77982795	8.794604115	9.262325353
54	4.95651445	4.930433349	5.10798338	5.278651928	4.833103227	5.478519733	5.372182321	5.206581694	3.642125378	4.359991303	4.347446453	3.802587014	4.622388758	4.890142695	5.260066589	5.340482505	4.68633791	5.568157275	5.171763091	5.105136889	3.695613633	4.441866403	3.824093233	3.865154595	5.065043886	4.929154696	5.091064631	4.639815708	5.255197418	5.10956119	5.603052721	5.488689711	3.994657321	3.310670217	4.230239898	3.848695162	5.391254645	4.94090655	5.238952318	4.631934137	5.265805809	4.914434307	5.577911071	5.547993792	3.854289314	2.066790602	4.504142351	3.873265294	4.422541506
55	7.570968612	7.507609142	8.238062374	8.137512571	8.647009047	8.648260769	8.534055829	8.409637111	7.859840986	7.989613691	8.456588697	8.498032835	7.603556246	7.46164935	8.280806675	8.218965653	8.683831738	8.684957807	8.514586134	8.380203631	7.991214469	7.996190524	8.516247867	8.580539871	7.607720208	7.696584939	8.130800145	8.135053888	8.690519917	8.67565087	8.352934191	8.730916949	7.752245344	7.829243073	8.55765202	8.536728922	7.63985022	7.694054199	8.218538732	8.194315205	8.789158393	8.769591557	8.509049686	8.795056167	7.891130823	7.847040776	8.667435438	8.766347561	7.374001236
56	10.04765322	10.10755732	10.16699999	10.27653169	10.35320663	10.27135275	10.00308733	9.969634887	9.841814535	9.890545822	9.42769709	9.603249791	9.979264489	10.09988434	10.15069804	10.20917835	10.31851927	10.25873944	9.962432699	9.941905507	9.844054436	9.807456767	9.323781626	9.601341856	10.34420071	10.26127866	10.58310145	10.62861079	10.6613977	10.69608928	10.42171292	10.40755315	10.2848388	10.29343162	9.991721845	10.01567906	10.15889358	10.12343702	10.49496662	10.51111356	10.55573568	10.57513272	10.31483307	10.21662675	10.19160204	10.14917551	9.916778249	9.976668853	10.31918873
57	14.55193296	14.58638701	13.17462503	13.16446666	13.37851491	13.33430866	13.96586055	13.89742701	13.76689076	13.78249216	14.15462898	14.16049068	14.53858618	14.60572452	13.21236541	13.16081146	13.40077284	13.35985867	13.92891896	13.89060939	13.78628075	13.79978448	14.14591868	14.19950319	14.52270168	14.47719242	13.16317746	13.08305446	13.28230634	13.31051751	13.88264483	13.91565374	13.74045417	13.74424527	14.17931087	14.14052331	14.51390332	14.46411623	13.15068407	13.08609026	13.28912953	13.29718089	13.86403383	13.85157991	13.74888916	13.73186592	14.18767338	14.13712017	14.38185282
58	11.81884886	11.86455991	11.86068088	11.82517748	11.83615718	11.80484046	12.05297148	12.03855176	11.80280251	11.81309296	11.83710214	11.89459879	11.80047936	11.85842417	11.88126692	11.82865249	11.85069472	11.83270892	12.01540299	12.01939092	11.81658852	11.84486957	11.83573823	11.93113599	11.74103776	11.77511038	11.84463722	11.79046987	11.76384236	11.7828671	12.01717556	12.07067551	11.78187423	11.77231935	11.897049	11.92892844	11.73255021	11.72079514	11.80466984	11.83381905	11.7310643	11.73096172	11.96137386	11.98804708	11.76043373	11.76740766	11.87372057	11.92249028	11.77660131
59	11.1753815	11.20101262	11.16963247	11.12953303	11.22738675	11.21777411	11.20483925	11.16480624	10.99893384	11.0061319	10.71923304	10.62398733	11.13778163	11.22111141	11.21858881	11.14601556	11.26150107	11.26387619	11.17149518	11.18323822	11.03422167	11.01047737	10.73259674	10.66696006	11.03533003	11.10080531	11.06491436	11.11038685	11.17926326	11.18430959	11.11424701	11.17317323	10.99145474	11.01692278	10.70371782	10.69263577	11.03613769	11.06388644	11.06989721	11.10337152	11.20663173	11.15466589	11.11216763	11.104866	11.00374037	11.01451438	10.71960608	10.70415314	10.98297921
60	7.000677077	7.305227416	7.125293108	7.158540572	6.88016186	7.000611573	7.629152545	7.316009525	7.416725633	7.196092151	7.278983212	6.869672757	6.871425818	7.315345995	7.100326008	7.042945862	7.036423039	7.076404153	7.573471581	7.317741581	7.504333634	7.223469047	7.260109404	6.874555746	7.156822898	7.008853296	6.825978836	7.146935954	7.139727199	7.068679869	7.628266714	7.642531285	7.343614501	7.498894782	7.131214804	7.27178441	7.119392867	6.993200239	6.933119361	7.070778081	7.120847095	6.796945775	7.580115558	7.600956927	7.342837787	7.50807976	7.185775116	7.252261209	7.027579496
61	11.81069035	11.80818288	11.91195924	11.89221695	11.99802156	11.98374655	11.71570245	11.65753976	11.7284348	11.73663571	11.37455351	11.34517223	11.8203437	11.83428094	11.97129979	11.91150273	12.05068662	12.0338274	11.71900224	11.69829761	11.77778403	11.77514176	11.39129025	11.39939759	11.68755666	11.64908054	11.82770018	11.80421404	11.93494834	11.94123675	11.68582247	11.70647867	11.66113403	11.68833819	11.38892497	11.35622955	11.70298301	11.68493178	11.89125957	11.8612317	12.00332134	12.00648367	11.69075648	11.66700188	11.72458748	11.72694188	11.4347667	11.39048312	11.6320304
62	10.28601281	10.24641855	11.26589853	11.29750649	11.32356494	11.3106678	11.01580601	11.07409654	10.97436519	11.02520457	10.72380865	10.86129298	10.29413451	10.30038016	11.32446933	11.31907596	11.37815037	11.36011559	10.97433244	11.08565672	11.00550151	11.04814954	10.77237275	10.90002782	10.25643012	10.23583898	11.23501598	11.1893185	11.26178407	11.29982635	10.92611386	11.05856242	11.01050192	10.94799982	10.81677019	10.82623644	10.26260551	10.27586458	11.30055575	11.2338325	11.3015422	11.33745583	10.95897537	11.00574344	11.08410597	10.9774311	10.87270245	10.87833844	10.09416549
63	3.956819962	4.322909967	6.531643064	6.410451084	7.183338444	7.011258287	7.897077338	7.733229684	8.307289244	8.289166921	8.465358727	8.472115984	3.902574689	4.167268639	6.654374885	6.624239092	7.255581265	7.110643968	7.865372928	7.715827817	8.406389295	8.34511225	8.516247867	8.571289156	3.562155105	4.700295868	6.478295456	6.48754476	6.935486588	7.068679869	7.939357732	7.968554086	8.408096057	8.391148586	8.596849006	8.256977512	3.683329534	4.726066724	6.656062219	6.372255699	7.052627482	7.121925452	8.057528658	7.984735386	8.462617679	8.313332976	8.603082449	8.326517956	0.907534278
64	7.390893628	7.469340494	7.357575322	7.594262406	7.164356187	7.042734975	6.50635425	6.672736367	6.007171927	6.342365517	5.59107629	6.167633564	7.273452997	7.390351452	7.416364815	7.498027382	7.105735108	6.838355997	6.5391455	6.631321494	5.73348409	6.124366487	5.770644458	6.146696924	7.679353542	7.453411281	7.510144607	7.25051317	6.945896782	6.9146028	6.719370099	6.796421026	6.051444804	6.317191177	5.888536646	5.789731735	7.655370687	7.305687802	7.503068361	7.247377669	6.812488051	6.680195158	6.643575322	6.711969796	6.139047989	6.247375561	5.585934005	5.688345705	7.34121373
65	6.415751618	6.422090564	7.53814173	7.505260045	7.885927891	7.95718405	8.465631975	8.355031852	8.001669917	8.101669387	8.223163213	7.971805479	6.350657039	6.371138099	7.668667619	7.512680781	8.025071492	7.999848973	8.42087488	8.39414682	8.069245893	8.223938047	8.232364178	8.078252764	6.482863509	6.298903908	7.251060026	7.326979811	7.79810381	7.914139692	8.135304984	8.196479104	8.090209441	8.107259847	8.031255651	7.872305583	6.550625506	6.478165343	7.37396178	7.36493249	7.993748154	8.047810463	8.229474411	8.343187479	8.224031853	8.283880228	8.217375653	7.984980305	6.127231567
66	9.729359256	9.734271286	8.863955019	8.908748172	9.747671472	9.759784917	10.10451441	10.03655801	10.2275031	10.23517328	10.81583228	10.83696092	9.726308757	9.770222447	8.969013072	8.889347648	9.777237902	9.799742393	10.06334973	10.11465594	10.26083641	10.26453264	10.85897505	10.91929571	9.724298815	9.75258582	8.845779845	8.916064492	9.776020642	9.74726725	10.05033471	10.18534794	10.24102065	10.20648866	10.90452179	10.93424929	9.799008492	9.747222647	8.904970358	8.969063873	9.828941802	9.834354491	10.11139497	10.19205595	10.2813466	10.25415362	10.9551153	10.98640428	9.806574351
67	6.204265058	6.215656314	6.583170278	6.293814118	6.970354889	6.877998678	6.847368414	6.699956104	6.540950678	6.735482307	6.43897713	6.609300725	6.146867357	6.333619991	6.626606122	6.374398252	7.048208776	6.865345502	6.911458028	6.978422832	6.477383119	6.70999874	6.418017823	6.765221385	6.175730488	6.409224841	6.411234571	6.293315977	7.055709417	7.01912694	6.546441872	6.621881594	6.629045553	6.771820664	6.51431782	6.618809445	6.257094309	6.352494516	6.479022376	6.237814444	7.227833317	6.980960145	6.529288563	6.696524961	6.654236979	6.866447655	6.568504376	6.582852232	6.406163438
68	6.75071284	6.907486511	8.353846606	8.537658923	7.488180851	7.531104119	7.233626877	6.991895464	7.169821093	7.117024253	7.06486914	6.97184705	6.717819009	6.944257047	8.379774808	8.502031648	7.481004481	7.459587724	7.339851698	7.096829304	7.197262446	7.169795547	7.131432276	7.109973584	6.735949562	6.861388183	8.3435815	8.504836698	7.396573446	7.390441502	7.159000783	7.0718675	7.090631332	7.171755543	7.076802095	6.891606773	6.780325806	6.758544882	8.391119532	8.602631565	7.43852567	7.290717845	7.097672458	7.028016127	7.033080087	7.185961604	7.108407539	6.956038981	6.483320537
69	9.469949847	9.399784921	9.854802929	9.919851705	9.749264719	9.845574885	9.904667597	9.921303958	9.720667973	9.793767523	9.395938707	9.283810285	9.446296705	9.451323849	9.912768773	9.899263957	9.76121592	9.854649292	9.882661499	9.903427553	9.73041318	9.76826574	9.407000461	9.203554219	9.49807435	9.430689638	9.955659546	9.943829407	9.736090512	9.74726725	9.903593699	9.955509189	9.781207519	9.748593961	9.329810036	9.452703791	9.392047934	9.367949518	9.918184701	9.936999522	9.71217673	9.702119337	9.857668519	9.918495385	9.733505412	9.717669981	9.332676393	9.435868601	9.339058387
70	6.78918467	6.724632886	7.116576244	7.158540572	6.653899396	6.718227422	6.991750197	6.778663253	6.599245347	6.42675101	6.143548539	6.078833515	6.688044347	6.528849978	7.120376158	7.205098111	6.54820511	6.649424819	6.871532536	6.646933375	6.659175461	6.446696471	6.080512532	5.932217346	6.951193781	6.721759724	7.15594747	7.123739188	6.555152005	6.848048802	6.939817386	7.040178483	6.695488633	6.68663485	6.009668894	6.300949954	6.722558595	6.700777651	7.074876412	7.175636292	6.557436288	6.710280451	6.778350071	6.757336342	6.621782851	6.52421087	6.146455705	6.203843162	6.483320537
71	10.43296194	10.43495507	10.30862252	10.2908679	10.74127541	10.66435365	10.99810407	10.98975945	10.94586496	10.91192529	10.85640266	10.81736696	10.42399153	10.48389365	10.36857272	10.33406144	10.79316188	10.74456209	10.95853847	11.02496923	11.02521376	10.92639376	10.88551593	10.85308879	10.44199315	10.38890194	10.45160919	10.42385814	10.74051831	10.6730449	11.10047608	11.13305438	10.9808373	10.9616619	10.91231138	10.86631198	10.48410904	10.4092136	10.51806701	10.47887653	10.82561511	10.72632729	11.1464956	11.12447592	11.00609976	10.99116454	10.98247598	10.88680052	10.39002832
72	6.75071284	7.100121939	6.464533057	6.618755623	6.771461772	6.830695578	6.569085406	6.912672964	6.57039243	6.944565802	6.957071888	6.934374532	6.831128583	7.097615019	6.583924341	6.624239092	6.819760561	6.851913863	6.556036908	7.073912709	6.689901373	6.797540355	6.921043615	6.990135933	6.784009616	6.978497838	6.355246984	6.546881575	6.709756449	7.097614708	6.907172246	6.905966436	6.682442566	6.426319324	7.03174427	6.916250832	6.876166149	6.956646743	6.330347518	6.70087394	6.892724949	7.187558325	6.940453474	6.912446801	6.717033865	6.52421087	7.121593705	7.025808329	6.718507533
73	8.956227973	9.022904341	8.085615699	8.187408045	7.82679441	7.806408188	7.92732277	7.699910648	7.432844691	7.459115691	7.375194199	7.405241504	8.888763559	9.005981919	8.085557464	8.205499664	7.840845555	7.832138105	7.844900207	7.766731822	7.368480882	7.438449721	7.36789493	7.429571765	9.116905066	9.090940408	8.207906034	8.402537786	7.763210216	7.951602521	7.884513616	7.968554086	7.544435157	7.52717198	7.585534166	7.373174283	9.036679658	9.081486573	8.170748843	8.373332747	7.785346579	7.912020393	7.947397385	7.9130454	7.622517305	7.438501286	7.530348178	7.353417871	9.047942389
74	10.87134639	10.98405984	10.7898045	10.72386086	10.95448814	10.91878915	10.99810407	10.96192086	10.81976	10.80326397	10.95076134	11.00829485	10.88077971	10.99870946	10.82010223	10.71362517	10.97857599	10.97962991	10.97511762	10.98176271	10.83985559	10.82673734	10.95110786	11.03148028	11.05688538	10.97703938	10.85384815	10.84971907	11.01594664	11.01516313	11.03839754	11.12174442	10.8571269	10.96683266	11.12299404	11.08722596	11.10204182	11.03130077	10.86518996	10.83378645	11.04850502	11.03347418	11.05725377	11.08424425	10.88825728	10.96743056	11.1406174	11.09182441	10.99290827
75	9.667026977	9.772490324	8.669078616	8.704014955	7.838816599	7.79413021	7.003154352	6.828846067	6.883531143	6.874180354	7.238627377	6.946973827	9.651142683	9.743649821	8.728965091	8.707056683	7.827229403	7.776350833	7.025004457	6.940919215	6.965771248	6.825578969	7.131432276	7.0039535	9.523069523	9.711648475	8.710074597	8.676727029	7.792346504	7.801409419	6.804555939	7.162960719	6.988331646	7.010854025	7.020256447	7.077891202	9.446589172	9.692700123	8.724752676	8.675963412	7.691260836	7.783491865	6.674632118	7.100219827	6.890521166	7.064199412	6.925025169	6.92715826	9.663055368
76	6.313880135	6.588437179	8.927631637	8.997667429	8.484333338	8.358380262	7.909251706	7.935716731	7.448785641	7.774606845	8.093398619	8.032176394	6.168591502	6.545354902	8.903991737	8.944428391	8.405539364	8.291113895	7.851756778	7.889932099	7.405977276	7.826196881	8.156233678	7.997675966	6.211316847	6.567155229	8.974463668	8.933956244	8.349966145	8.432364632	7.971290558	8.028999042	7.727054188	7.462750605	8.157222662	8.120479583	6.061279166	6.371131725	8.896180744	8.86172227	8.288855349	8.296131233	7.908736003	7.78746011	7.64691377	7.490997197	8.013200523	8.026417986	6.556559823
77	6.022444019	6.405972113	5.858860073	6.183398273	5.51105291	5.968265424	6.281305942	6.108282331	4.941241517	5.582117677	5.957155742	5.593468444	6.009169025	6.371138099	5.869983327	5.969545741	5.388843033	5.916707247	6.279203377	5.834651295	4.974942295	5.408479847	5.801730901	5.680188513	6.193633389	6.21459597	5.479414571	6.036051109	5.686173683	5.904654276	5.828991523	5.549978776	5.517185748	5.165080291	5.342044541	5.762807682	5.989619859	6.151546483	5.6823468	5.83394998	5.740743771	5.568192877	6.001870163	5.582012824	5.330152372	5.002027465	5.507742272	5.617802272	5.87574055
78	12.05226735	12.10941859	12.42195906	12.37871738	12.38660027	12.30472785	11.95874157	11.92129665	11.9103265	11.90935867	11.69333478	11.73575955	12.09271793	12.13447774	12.50595782	12.40112835	12.43566971	12.37665063	11.95976435	11.96787985	11.96410717	11.96160058	11.71488929	11.81003232	12.04303902	11.97988813	12.32063073	12.30617021	12.30990661	12.28021832	11.89936173	11.96388813	11.83368503	11.82665658	11.69828301	11.64408903	12.10348863	12.03645091	12.37916862	12.36588356	12.34618723	12.33295779	11.94673877	11.92359071	11.89594923	11.89464044	11.75498883	11.70632714	11.91914663
79	11.4171801	11.37824917	10.04252474	9.975346505	10.86105673	10.79717322	12.09254613	12.06561749	12.5766572	12.56036751	13.86977485	13.87484821	11.3277646	11.36636262	9.974653592	9.930975515	10.81918975	10.80244108	12.01578462	11.99596213	12.54842654	12.52375825	13.81841795	13.86504119	11.25638463	11.29190201	9.98016034	9.932749472	10.75020293	10.81628352	11.99760387	12.0891819	12.49663843	12.4994191	13.83413798	13.83539158	11.15827378	11.18995957	9.896312242	9.894337982	10.66924383	10.7281664	11.91091518	11.93761795	12.42206498	12.37758185	13.75581739	13.74875992	11.25296969
80	6.898802884	7.422036523	9.61902829	9.52476692	11.30689246	11.34316102	12.16921331	12.11068518	11.89222472	11.93371616	12.12311015	12.14818446	6.77558593	7.353336109	9.615388203	9.485578482	11.31369929	11.34401532	12.11244517	12.06040862	11.91821366	11.93006641	12.11557742	12.15856177	7.270835369	7.169754889	9.701560193	9.634835787	11.48074358	11.44668018	12.23806095	12.35291051	12.05195782	12.05987244	12.30440275	12.30696673	7.346716268	7.086376966	9.620263407	9.602784629	11.40263204	11.37726241	12.15032916	12.20721262	11.99231746	11.98205766	12.23808519	12.24744148	7.316124645
81	4.044246864	3.515902317	3.335964025	3.811891073	4.511256607	4.731426225	5.795929644	5.631014278	5.823745471	5.582117677	6.919272082	6.908840964	3.678643196	3.39640523	2.925207732	4.12512446	4.347888046	4.750357067	5.652033458	5.779060981	6.096637856	5.615370784	6.976586306	6.96209733	3.186467461	3.932764465	3.405704926	3.186888304	5.077236509	4.720618611	5.805565092	6.008710915	6.071598606	5.908001325	7.162903838	7.12093248	3.09293666	3.535027686	3.112371731	2.865601787	5.139947902	4.497853367	5.873911586	5.828645697	5.916313333	5.904495372	7.306159235	7.012121777	3.221969557
82	10.48173632	10.61576013	11.79185683	11.8172759	12.25960301	12.24198617	12.0423014	12.00654676	11.59915204	11.57869733	11.23792307	11.3517016	10.40467062	10.57613912	11.78052189	11.77761999	12.2318011	12.23896861	11.94059687	11.94635493	11.53286279	11.55991382	11.1589548	11.30698112	10.5141162	10.60550056	11.81640533	11.80391003	12.21679864	12.28258271	12.06728412	12.12045529	11.63131815	11.66824344	11.41163558	11.36576682	10.39330905	10.46015407	11.75530007	11.73628244	12.13320951	12.18547671	11.96844031	11.97850044	11.56198117	11.56292745	11.34134519	11.2969289	10.45084378
83	10.14727645	10.10131462	10.85676272	10.76072119	11.19209157	11.19226986	11.30095473	11.25014837	10.81669208	10.80799152	10.47187943	10.50228582	10.16634591	10.15065918	10.92357027	10.78552702	11.25579473	11.2498626	11.31484661	11.27337881	10.8644754	10.85081275	10.48817694	10.56229043	10.18886391	10.14878281	10.82772764	10.71522173	11.16596687	11.23890129	11.20209238	11.3001194	10.79560285	10.77456409	10.49132783	10.59488764	10.21233727	10.21397536	10.88975136	10.80212469	11.24152311	11.29527968	11.23119023	11.27763922	10.85024192	10.82303338	10.53974338	10.65435942	10.17313781
84	2.764960191	2.931344862	3.998632092	3.894321455	5.318436934	5.651827908	7.036835711	6.980840846	7.198388974	7.289197481	8.248788406	8.194191962	3.088280975	2.650770331	3.93330303	3.875922884	5.495994095	5.837142738	6.988139754	6.889347911	7.300421623	7.344681039	8.357937398	8.185209481	4.029020654	2.853390731	4.400987938	4.403441552	5.583237352	5.947668146	6.827998629	6.996813757	7.392500503	7.440621302	8.297067452	8.146750732	3.264674058	3.39633981	4.410415353	3.961683286	5.5884531	6.132079109	6.875109051	7.040303823	7.401368853	7.420569406	8.412390537	8.162738611	3.484690916
85	6.365714857	6.724632886	6.645094461	6.712617397	7.085826408	7.181175341	7.101927438	7.271342341	7.207787259	7.137201178	7.248822658	7.3493907	6.211082386	6.800405429	6.695050878	6.882969198	7.224755676	7.208742016	6.988139754	7.247796456	7.249763881	7.169795547	7.094250849	7.278604654	6.567681299	6.646527484	6.784184537	6.387217451	7.175553387	7.01912694	7.033541681	7.338231856	7.080721681	7.308375023	7.330405933	7.364245881	6.56713051	6.744318474	6.850596879	6.419607755	7.10969883	6.943456365	7.062882019	7.424703474	7.04536778	7.308029183	7.351634257	7.396195893	6.307774319
86	6.331366125	6.43803092	6.365003966	6.278548451	6.335392669	6.350101785	7.423841228	7.376307607	7.480148662	7.62546816	7.582877156	7.752499276	6.4065745	6.545354902	6.44773564	6.374398252	6.531509177	6.413801747	7.320210996	7.402958743	7.612538036	7.747774487	7.597818204	7.782070912	6.42341489	6.347220822	6.438434118	5.878673118	6.202592879	6.383294965	7.222292808	7.182445643	7.614795153	7.635044199	7.561958318	7.618167967	6.465143427	6.528844495	6.570256269	6.089545318	6.226909821	6.519570369	7.433488386	7.37705728	7.662951857	7.792311656	7.689344059	7.790242263	6.483320537
87	5.448279275	5.42219864	5.979143089	6.045905803	5.99212183	6.245773608	7.700940819	7.616657845	7.996256558	8.122060688	8.474075766	8.510818735	5.348964701	5.171062812	6.068800101	5.926419705	6.035368648	6.376765261	7.646264245	7.576036036	8.07507707	8.091645231	8.516247867	8.557300904	5.34685244	5.163077704	5.675050644	5.593616122	6.017581193	6.351615847	7.397040358	7.635479475	8.06529916	8.07410229	8.545682206	8.617847121	5.275500882	5.293344602	5.861601606	5.76229063	6.051584697	6.376807918	7.368495512	7.720314823	8.140587039	8.017778218	8.574598895	8.691039882	5.42213287
88	6.223122415	6.389671543	7.755857586	7.67809165	8.555268	8.571206604	9.625430307	9.637890168	9.805134134	9.943065945	10.74647153	10.80010971	6.033050898	6.407705206	7.66184348	7.555768591	8.565805854	8.524898994	9.555245768	9.61875514	9.818211682	9.920646027	10.687538	10.7956619	6.553886781	6.804842535	8.062511398	7.835272366	8.684315907	8.762533122	9.888342867	9.955509189	10.11438573	10.24849351	11.09452001	11.13393895	6.465143427	6.593760965	7.950711534	7.835513876	8.672781336	8.818749917	9.821702484	9.825708844	10.06907208	10.1814787	11.06840161	11.09507389	6.793137944
89	6.863180962	6.907486511	9.41198543	9.497006439	9.983887581	9.962652155	10.98162419	10.89283122	10.69332384	10.62453277	10.53364229	10.61217002	6.761359597	6.981121762	9.450951959	9.40931953	9.931556387	9.918859344	10.90433226	10.8310339	10.69211893	10.60909301	10.54554528	10.64397994	6.982425441	6.99880561	9.539870913	9.435746841	10.05619237	10.04213535	10.96099105	11.0598799	10.64990387	10.76048952	10.59853383	10.72438173	6.822182179	6.906421876	9.428357867	9.334924851	9.994155284	9.98038423	10.88206352	10.94821689	10.60147871	10.71223483	10.53482333	10.66204848	6.909535187
90	10.83809276	10.82570977	10.56638443	10.46869562	10.61414292	10.58995391	10.82737795	10.72244602	10.7674914	10.8444976	10.68397587	10.52031303	10.87335762	10.85383934	10.64431449	10.52955126	10.68219436	10.69746566	10.86590069	10.79994964	10.8543388	10.92315341	10.7204469	10.58430062	10.81449683	10.79813681	10.58233956	10.49864647	10.5583092	10.56582684	10.73938097	10.77549787	10.76807966	10.79578503	10.66827535	10.62510056	10.90351001	10.87358291	10.69319076	10.68104762	10.6625841	10.70126715	10.85096269	10.81241682	10.9127761	10.88972438	10.78943211	10.75742174	10.87330296
91	4.27862586	4.322909967	4.210066772	4.046270524	4.833103227	5.093919115	4.872709472	4.865613029	4.464922399	5.324998774	5.099311	4.745644442	4.184310427	4.605348567	4.256844747	4.046744565	4.745446539	5.237256313	4.710867198	5.149652974	4.3625477	5.122355363	5.103421895	4.532085457	4.501041679	4.543243233	4.400987938	4.804472187	4.78423584	5.475616879	4.920932763	5.05353455	4.364985731	4.751067717	4.643573436	4.792008666	4.189014689	4.605321534	4.343020521	4.267992028	4.485626745	5.600679721	4.924152502	4.961488882	4.549973308	4.617383931	4.239665458	4.291011422	3.600047713
92	7.0752203	7.313891926	7.27380993	7.498687593	7.309649536	7.553129669	7.406768396	7.630871232	7.464552376	7.467108182	7.238627377	7.368248896	7.092093254	7.226023945	7.375238746	7.475764384	7.325045204	7.503200457	7.452391554	7.592254375	7.469338604	7.401670312	7.214634536	7.301162907	7.174960495	7.03858319	7.361758672	7.333734474	7.350300936	7.413638267	7.404856243	7.525344504	7.43201037	7.667164591	7.376184798	7.346221582	7.119392867	7.075053701	7.277985422	7.37297382	7.365420765	7.208788788	7.368495512	7.357549299	7.332847508	7.713499507	7.530348178	7.342522193	7.220207785
93	8.953407492	9.127362649	9.244064256	9.301297675	9.441599883	9.368752722	9.618031918	9.604068782	9.728851115	9.607465456	9.552291545	9.636687675	8.818359671	9.005981919	9.235769363	9.196653996	9.391935606	9.320884165	9.484216869	9.562243731	9.726713538	9.579462205	9.492840508	9.648287552	8.926632193	9.0330401	9.215619912	9.278341777	9.314080995	9.372290186	9.634501956	9.629713051	9.600550712	9.699740546	9.655416275	9.717462068	8.846956695	8.86845255	9.126565343	9.228153797	9.318424988	9.296353218	9.553772984	9.555169301	9.527758407	9.611024525	9.614995231	9.579670025	9.035186675
94	8.39918047	8.313862801	8.511768915	8.534449415	8.484333338	8.46290888	7.091280724	6.877341836	6.298608184	6.342365517	5.981814954	6.055752392	8.407794268	8.195443012	8.518445706	8.531111094	8.549313534	8.387357793	7.072736326	6.915363988	6.405152884	6.274311735	6.10564244	6.069954707	8.223321855	8.460437493	8.427424752	8.356846574	8.481011137	8.61690182	7.282924472	7.248642231	6.393184716	6.349221968	6.303034527	6.163606304	8.196154921	8.513275649	8.491791833	8.492532901	8.55853783	8.665945112	7.320211422	7.180129743	6.270471047	6.226885437	6.221861249	6.34154267	8.456632755
95	11.86947484	11.94031015	12.46572989	12.38340761	12.5593376	12.53521142	12.64033171	12.63215043	12.75872202	12.78119117	12.82480074	12.85252618	11.86052206	11.94494185	12.50381287	12.40260428	12.57661282	12.56051544	12.60621728	12.6277876	12.81399507	12.79767503	12.82445104	12.89430518	11.85405209	11.82323379	12.37992559	12.37040241	12.43596032	12.48183782	12.57001208	12.65137446	12.68215956	12.73073356	12.79665631	12.7957938	11.8276614	11.82755106	12.37231859	12.3610909	12.43120486	12.48317986	12.55498011	12.59622496	12.68269675	12.729468	12.80004823	12.77532417	11.86250774
96	9.565400133	9.651240098	9.94372901	9.999988365	10.01997332	10.05815889	10.16414875	10.14204195	9.95496743	10.12076888	10.02975434	10.01878133	9.50297335	9.660862741	9.963597461	9.943197088	9.969238656	10.02888703	10.08969007	10.07625428	9.933433345	10.07315095	9.986129862	10.05233459	9.942487528	9.886676231	10.20468551	10.24729882	10.1924849	10.25401963	10.34964143	10.38985224	10.33572211	10.40430397	10.33551592	10.29475891	9.818096387	9.732883592	10.12918014	10.15086049	10.1119727	10.17362513	10.2245884	10.26716366	10.26961106	10.28916279	10.25116709	10.24734342	9.718361926
97	8.811098378	8.763040731	8.515089222	8.40335994	8.445549584	8.489803624	8.486095686	8.426031235	7.957783398	7.995151731	7.638218145	7.47649722	8.758737284	8.766550855	8.606372676	8.434377239	8.472672107	8.524898994	8.416256937	8.318175707	8.003497454	7.990009592	7.649997488	7.499516873	8.877638195	8.849539016	8.581772672	8.608737882	8.334202508	8.509752241	8.480455036	8.577474204	8.0089338	8.116595129	7.893228598	7.719662388	8.823104912	8.808179501	8.51494271	8.612853568	8.346975769	8.446690233	8.504735539	8.524686843	8.111663968	8.186436711	7.879872715	7.70773787	8.799068311
98	6.126269694	6.139714202	5.858860073	5.933440932	6.115845203	6.2276278	7.069748646	6.778663253	6.40047971	6.475110368	6.384533965	6.101551179	5.960185524	6.255523437	5.79711791	5.990634767	6.127128936	6.197220512	7.060950593	6.737214966	6.529277416	6.648539968	6.533632484	6.121567047	5.941536899	6.179443152	5.906933651	6.002531848	6.236909481	6.217448223	6.804555939	7.029458888	6.559394093	6.609388097	6.184528809	6.184045638	5.807121462	6.151546483	6.021025345	5.924274227	6.206124484	6.319406657	6.834432867	6.88545716	6.685977069	6.589866032	6.316637272	6.297087309	5.964532
99	9.473891603	9.600797569	9.372259486	9.303184768	9.132917552	9.192866365	9.025639178	8.924201946	9.135711006	9.183970559	9.508412276	9.642508861	9.463974006	9.668417016	9.450951959	9.428765487	9.172588765	9.235538889	9.007510091	9.057263538	9.181854262	9.213601524	9.571605885	9.756316072	9.62058771	9.549026467	9.286562653	9.294012319	9.045444614	9.043481091	9.015133917	8.928480718	9.087526326	9.08106816	9.58113087	9.678375992	9.738360429	9.658969326	9.378741056	9.449624375	9.202526148	9.11987762	9.11834471	9.003965366	9.188711391	9.218157563	9.70315577	9.766530033	9.429569035
100	9.064751046	9.196931716	9.450646735	9.325639422	9.381227836	9.276885619	9.176801376	9.180001621	9.083061826	9.119510294	8.860580681	8.895836964	9.132079895	9.257086095	9.533643807	9.36357337	9.453055662	9.34265523	9.158926369	9.188403683	9.089809271	9.189529792	8.946536444	8.959500771	9.130909987	9.175885329	9.530421793	9.521076496	9.376980424	9.340365794	9.250204593	9.159876584	9.057525631	9.236860748	9.07609165	9.021490979	9.191077645	9.254579917	9.593326923	9.607904142	9.517136869	9.431169796	9.313490023	9.169733062	9.196996249	9.351902491	9.208410469	9.16301587	9.022317174
101	5.887106521	6.616724354	5.209846905	5.451960103	5.211539638	5.20937555	5.742497058	6.024632581	5.773998221	6.096630982	6.542062341	6.716208293	5.960185524	6.512154045	5.147330897	5.553877655	5.147234393	5.195327922	5.620262426	5.834651295	5.900420526	6.006839211	6.55203189	6.889519888	6.193633389	6.265769569	5.124943857	5.426742293	5.221318191	4.991194042	5.233363619	5.665258739	6.010272395	5.971116381	6.973367958	6.976079861	6.236604195	6.107765707	5.123198555	5.200533828	5.049496861	5.014278471	5.205076869	5.647734995	6.04427191	6.097429198	7.026654681	6.897687556	5.731382055
102	8.479797403	8.507583677	7.589441429	7.511802691	7.540646423	7.470670399	7.636494269	7.426058714	7.792728704	7.688353801	7.298745554	7.414343324	8.492053856	8.444544391	7.432492502	7.350852709	7.548944154	7.459587724	7.6224058	7.624154128	7.65986679	7.641372603	7.315008532	7.356062005	8.53204279	8.361969716	7.548098235	7.480954868	7.534018025	7.524336913	7.428053008	7.548054392	7.739704749	7.692355743	7.367144499	7.580117082	8.530855133	8.372374592	7.423740423	7.473626119	7.482403844	7.468464022	7.320211422	7.550304318	7.79252389	7.683738428	7.417267112	7.517408309	8.417849654
103	6.510901758	6.53014251	6.949933555	6.883795477	5.540796096	5.830776638	5.336564342	5.087959136	4.848152375	4.874424807	5.906535659	6.101551179	6.529190935	6.495262631	6.973795341	6.916415195	5.595734148	5.837142738	4.934026805	5.315134078	4.816888099	4.644341438	6.00238458	6.171396555	6.66071737	6.78158877	7.000376335	6.976133791	5.32065862	5.767337235	5.732913105	5.323005992	5.151130058	4.843920958	5.938216525	5.789731735	6.374275604	6.814087822	7.085224995	7.070778081	5.488711978	5.5009386	5.791308482	5.28434262	4.913915417	4.617383931	5.862160631	5.850944962	6.743815727
104	4.60045619	5.017878312	4.92038915	4.972039603	5.096083313	4.878233999	5.569188884	5.865450924	5.84799027	5.94464341	5.981814954	6.078833515	5.00702439	4.837504756	5.223458191	5.089950751	5.102718259	4.629614407	5.801171098	5.69144045	5.952032932	5.738460979	6.00238458	5.98889981	5.025607872	4.428159523	4.743939781	4.639815708	4.474846947	4.816560521	5.005608783	5.519659682	5.03276291	5.397282867	5.783729951	5.527153003	4.804632076	4.540934909	4.474801876	3.780092255	4.55302169	5.061723482	5.327376199	5.477450297	5.017339894	5.488687594	5.695807676	5.617802272	4.542770365
105	6.365714857	6.405972113	6.054098615	6.166911421	5.211539638	4.383597648	4.71520689	4.543765979	4.263351961	4.668024069	6.006059753	6.008451907	6.252357531	6.478171102	6.068800101	5.969545741	5.102718259	4.103597654	4.211153951	4.10110621	4.201283424	4.644341438	6.00238458	5.960836937	6.525895632	6.497503745	6.156647222	6.068809241	5.288299269	4.769386958	4.830975262	4.873444532	4.762187479	4.843920958	6.055410574	6.263024738	6.355394487	6.44336238	6.124995153	6.049968409	4.952993331	4.103604318	4.700988566	5.108778236	4.681754878	4.902183302	6.039362852	6.179559073	6.307774319
106	6.711186923	7.069749727	6.557636702	6.594303976	6.211414276	6.624257172	6.714926323	6.765839981	6.613458262	6.874180354	6.574849763	6.441369284	6.578709986	7.063643954	6.569411785	6.540912216	6.213400332	6.633812938	6.621691696	6.766095543	6.579369687	6.811627777	6.588141351	6.537168438	6.819032324	6.839035167	6.542377117	6.658700331	6.471157444	6.62770858	6.694077965	6.533602754	6.746524226	6.456040479	6.639732149	6.603716055	6.849426651	6.827645752	6.613797076	6.688039686	6.540931276	6.680195158	6.719998646	6.665130223	6.791871097	6.540906892	6.697384817	6.619419554	6.805209459
107	6.260113407	6.616724354	5.583255151	5.247629531	5.653991646	5.901158246	6.204350882	6.482065896	6.110997657	6.252735857	6.456677667	6.230821169	6.079660399	6.528849978	5.493206579	5.404740014	5.885760872	6.016396064	6.151656861	6.392910906	6.0261464	6.211947543	6.202000899	6.243055268	6.553886781	6.607387138	5.580546213	5.743173622	6.202592879	6.269234161	6.546441872	6.578417294	6.515929778	6.395972977	6.874755711	6.663164695	6.631324703	6.255516345	5.477616914	5.786574719	6.141908944	6.218351105	6.459672507	6.286192127	6.390915224	6.52421087	6.815690215	6.637361417	6.743815727
108	7.910444616	7.990861749	7.564019583	7.735121074	7.401675055	7.46293503	6.933336701	7.280387098	7.627485301	7.61830861	7.558493924	7.510847346	7.936746663	7.944811223	7.668667619	7.59071745	7.409706583	7.657855214	6.911458028	7.317741581	7.65986679	7.585076454	7.615421824	7.547479717	7.835742831	7.88838639	7.773087751	7.597795713	7.463313134	7.620513075	6.939817386	7.320753483	7.572992232	7.448035515	7.2342454	7.467904159	7.856759036	7.848342301	7.75069867	7.546537982	7.516570169	7.62669367	6.940453474	7.076551182	7.511755279	7.566324438	7.247222477	7.497900332	8.05809925
109	11.725223	11.7888901	11.1748901	11.11349108	11.36103955	11.30472968	12.28644156	12.27185006	12.43003456	12.47103569	13.31211228	13.32087128	11.73692032	11.78387839	11.19337454	11.12112976	11.37347371	11.33015712	12.25955437	12.25506014	12.46594759	12.48059966	13.31561629	13.35666901	11.62996339	11.6313046	11.01497157	10.99154926	11.22699433	11.25931902	12.18145648	12.3051039	12.38958142	12.41468678	13.28171722	13.26874019	11.60597594	11.59216096	11.00801261	10.93162611	11.1788983	11.2531112	12.14514135	12.23286774	12.36714038	12.35769403	13.27545113	13.23001249	11.51471699
110	8.779597701	8.668244425	9.168062048	9.041283975	9.037040039	9.045274901	9.250423394	9.160538545	8.862798546	8.781011188	9.11304632	8.895836964	8.704001778	8.755953429	9.205586891	9.102926006	9.117717536	9.100079604	9.215838278	9.172311317	8.859190281	8.840314479	9.150476543	8.955950927	8.947884408	8.832668005	9.177787553	9.136821098	9.174986489	9.139362902	9.183615599	9.186657702	9.052464296	8.919785717	9.127856949	9.22012716	9.086190564	8.929455334	9.22344144	9.162401582	9.276669642	9.238173215	9.229708463	9.180875546	9.194239913	9.006070297	9.248029815	9.214718862	8.711985142
111	10.393968	10.40688241	10.83699952	10.86532898	10.82070958	10.75899016	10.3991841	10.35821736	10.39729889	10.40600716	9.728375937	9.671267596	10.38508744	10.40129995	10.90129061	10.90419667	10.85904548	10.801568	10.39677716	10.35816424	10.45221609	10.41974411	9.777181461	9.768509463	10.44105669	10.43060986	10.78200867	10.79448002	10.75391055	10.75554776	10.39743412	10.43319562	10.36459584	10.32799894	9.647970911	9.698051393	10.4555814	10.41596091	10.79678514	10.81029059	10.7531338	10.76446457	10.41363665	10.39705402	10.41401213	10.29163123	9.737821436	9.737712654	10.13658247
112	8.770011796	8.5703987	8.884638924	8.930886894	8.765111825	8.691930555	8.309044799	8.275841314	8.235589281	8.205645386	8.416450143	8.377554973	8.737091636	8.614512931	8.901097147	8.914394536	8.713740125	8.740680013	8.345153041	8.25845112	8.275766157	8.197359611	8.449113799	8.388494704	8.885920279	8.751217935	9.031396885	8.988479314	8.892388429	8.738238895	8.416170942	8.631637754	8.477714294	8.540809121	8.500923119	8.71936334	8.867091841	8.745278155	9.028086869	8.923252523	8.830488285	8.711279729	8.401773408	8.58044424	8.42078544	8.474099147	8.520872032	8.665037682	8.721570914
113	9.255432414	9.345885395	9.632848686	9.586503921	9.202026863	9.176405299	9.096560059	9.08253695	9.105861426	9.179113051	8.83373949	8.943770725	9.241182925	9.402332021	9.697760982	9.585991494	9.281442679	9.26370687	9.093905035	9.080444005	9.21392076	9.165049591	8.925521408	8.994526927	9.276607746	9.193612198	9.504917326	9.526982621	9.148189974	9.246595223	8.947178843	9.004342953	9.094930025	9.141764627	8.978552911	8.945708714	9.330537675	9.337472732	9.611340343	9.550564783	9.197269565	9.222601905	8.982227125	8.997677876	9.18037868	9.186674206	8.963132313	8.946243213	9.13420754
114	8.080365236	8.318175707	9.238048897	9.129011925	9.231963823	9.032265999	8.518245606	8.662325107	8.602739668	8.555948302	8.416450143	8.335051183	8.142850605	8.266850128	9.276544669	9.185265636	9.215030981	9.082935449	8.557157778	8.63236922	8.604855786	8.560631768	8.388974202	8.345730959	8.214580486	8.182747949	9.066689326	9.117379713	9.018572796	8.969752521	8.556103163	8.536420626	8.408096057	8.303946661	8.437560035	8.372794045	8.283645694	8.075562496	9.119030496	9.112844735	8.960282309	8.969402421	8.592729343	8.466687597	8.372836698	8.332639313	8.363279367	8.36471408	7.898235618
115	9.77480188	9.895923396	9.66906862	9.66050398	9.645287106	9.499275915	9.735503784	9.664042243	9.577574393	9.587440517	9.212766759	9.061420654	9.749918015	9.912201255	9.733998637	9.660259578	9.666901956	9.539821522	9.712299345	9.678842931	9.594923992	9.575339692	9.206722055	9.123539706	9.751748021	9.874363967	9.668918173	9.573380869	9.495105704	9.626719655	9.708993933	9.872471105	9.689635768	9.509109492	9.151743816	9.18506513	9.714480607	9.816855021	9.684632704	9.527335656	9.452422516	9.68895958	9.700565105	9.730339083	9.661492942	9.43909948	9.132279637	9.178415918	9.729490048
116	8.959042952	9.062003684	9.755829348	9.815300417	10.20318196	10.21950059	10.16414875	10.13457976	9.877585417	9.886081605	9.502033427	9.405195328	8.885487765	9.061543302	9.756593889	9.751114224	10.21514739	10.24467561	10.09836439	10.08487675	9.862715845	9.87944272	9.483284792	9.480535973	8.999684361	9.086203153	9.751214023	9.820613079	10.19357737	10.15998785	10.15135743	10.11103507	9.864427101	9.848621368	9.430882717	9.522583066	8.976169079	8.9940079	9.653676473	9.768922703	10.11615681	10.07301996	10.07693785	10.03973318	9.828996606	9.771715863	9.457519536	9.476303368	8.886883866
117	8.100901672	7.941394344	9.180661962	9.154322764	9.819198499	9.888074524	9.880136767	9.919857657	9.430799042	9.250312315	8.491353409	8.648319658	8.063906091	7.98166196	9.226549522	9.221396377	9.886312488	9.897771939	9.860735902	9.903427553	9.485338635	9.296076804	8.557812204	8.630384957	7.824296692	7.769315176	9.173746871	9.095687175	9.810609438	9.880880314	9.976208588	9.89626658	9.338932298	9.260213208	8.55765202	8.643903673	7.850030366	7.854978125	9.232780657	9.108035029	9.823834372	9.9317359	10.0608657	9.876279199	9.380348525	9.296445454	8.584156033	8.669404057	7.762429013
118	7.9896692	8.012314321	7.87435138	8.124764331	7.765133177	7.781746844	8.444873818	8.401369655	7.709166499	7.862067118	6.944581673	7.04399278	7.924030626	7.999740256	8.012337955	8.191906799	7.785592482	7.872606987	8.49281977	8.448609855	7.835032485	7.971306305	6.949082238	7.071123323	7.966449211	7.786938939	7.972337678	7.927463558	7.848911078	7.552476226	8.274052765	8.442575453	7.764677869	7.710964581	7.152417976	6.976079861	7.941490455	7.679174055	8.059682742	7.947445637	7.912680213	7.642382926	8.300881644	8.457553996	7.785215776	7.860404698	7.235140596	6.98435288	7.964321519
119	4.60045619	4.454114231	4.394438578	4.247840962	4.926192262	4.924027885	5.406942091	4.543765979	5.400590242	5.176925917	5.26920223	5.423570461	4.684022781	4.605348567	4.394934596	4.046744565	5.009340384	4.861770262	5.08131347	4.10110621	5.610393802	5.122355363	5.199923925	5.457285428	4.664013697	4.236244961	4.285904393	4.502684645	4.154146592	4.949477178	5.123975931	5.095251371	4.991046047	5.397282867	5.913590419	5.558802435	4.859264407	3.885485619	4.410415353	3.780092255	4.179318003	4.807163071	5.023996666	5.108778236	4.966554249	5.381535299	5.797902456	5.295064855	4.542770365
120	6.064875055	6.252179072	9.076639946	8.983615247	8.514626721	8.784831745	6.834658117	6.828846067	7.049532499	7.261891302	6.880455181	7.067261294	5.960185524	6.194045201	9.12352642	9.033493979	8.494372991	8.801334718	6.78820566	6.780321881	7.175714962	7.315319353	7.094250849	7.220615842	6.246046501	6.468673503	9.090461572	8.897948065	8.519853942	8.524033447	6.87377128	6.870367569	7.258266178	7.241681868	7.109695356	7.099572347	6.297221632	6.460868806	9.062538678	8.850247443	8.578891616	8.520710814	6.965784457	6.88545716	7.185193659	7.238083815	7.054423569	7.079291935	5.920819257
121	9.069968691	9.110055246	9.823006906	9.924762984	9.445536261	9.405536956	9.03677959	9.032557716	8.613386736	8.77780168	8.525300067	8.493745563	9.052527186	9.089948708	9.891049989	9.925510294	9.450837533	9.446839293	8.957531999	9.030732418	8.690916402	8.78426833	8.368357364	8.524124343	9.100392287	9.268704114	9.857055277	9.83734591	9.308041113	9.253039813	8.925608876	8.948534966	8.547728609	8.657330029	8.521440459	8.35487689	9.097597344	9.303915181	9.834778211	9.853253385	9.271676839	9.276381709	8.825011812	8.936539004	8.585507909	8.606888567	8.61711608	8.343011704	9.155580732
122	8.997886581	9.077351465	8.827028903	8.835009376	9.085775118	9.047862664	9.025639178	8.983556439	8.966095785	9.038688805	8.953896428	8.911992488	8.952764287	9.01489828	8.767618701	8.866712722	9.086624433	9.039161975	8.931878336	8.957500632	8.889288559	8.984078963	8.811781028	8.886789236	9.004763514	8.938959751	8.788798608	8.832686717	8.908445735	8.951376849	8.93912785	9.020672891	8.865993625	8.979842993	8.785095815	8.72286006	8.925864152	8.811594889	8.687879716	8.80043483	8.883815129	8.918766404	8.892611887	8.841436402	8.781876567	8.877231694	8.77982795	8.656265085	8.988309086
123	9.365614191	9.364771669	7.842987972	7.729518515	7.758819591	7.711670495	8.204250943	8.019130571	8.408570581	8.567146312	9.283899091	9.288767947	9.396536727	9.411364264	7.895031457	7.784302298	7.749952896	7.71831926	8.130764635	8.039367171	8.44292547	8.589535277	9.302204621	9.335082213	9.346288444	9.375457229	7.830680611	7.877488871	7.653160639	7.993258852	8.269779192	8.157627463	8.496471055	8.547727117	9.517185803	9.467370021	9.412743281	9.446939372	7.922132251	7.974122418	7.742683423	8.035980687	8.330434951	8.124023573	8.480827418	8.525338046	9.535944738	9.520477679	9.365794273
124	6.87515293	7.149363191	7.357575322	7.286150008	7.36057144	7.281335239	7.271844492	7.225247913	7.100876914	7.342306608	7.21801809	7.199502276	6.85811808	7.194977225	7.341472373	7.231912953	7.436857876	7.310446097	7.249283178	7.23752161	7.207916694	7.212892907	7.293298922	7.220615842	7.376493892	7.370120254	7.510144607	7.412415883	7.607989134	7.473732514	7.502787682	7.635479475	7.714291716	7.387626699	7.639090939	7.655241001	7.108157786	7.324935509	7.407337644	7.428042058	7.42958759	7.320280189	7.451532406	7.665840731	7.702283974	7.196537782	7.43849757	7.555650308	7.273314873
125	10.09064389	10.10131462	10.30094862	10.28705882	10.39959931	10.403511	10.32046244	10.21461485	10.23326694	10.27896427	10.04299682	9.931132613	10.1028848	10.1151671	10.40069355	10.3433134	10.43755644	10.48876173	10.32098104	10.24987234	10.30740292	10.27219359	10.11082731	10.03729613	10.11445724	10.14080949	10.25718527	10.16447283	10.36239953	10.38693155	10.2370369	10.30016704	10.19238278	10.19881815	10.11159423	10.02420661	10.17244125	10.16140806	10.33506236	10.31115156	10.48954591	10.48010858	10.31113199	10.28921154	10.27091973	10.28916279	10.2466606	10.12710131	9.982987866
126	10.52796794	10.5531025	10.80819165	10.74484073	10.70396938	10.63453616	10.24201713	10.25875848	10.09702915	10.14089387	9.919196757	9.951596565	10.52744228	10.55896891	10.84139801	10.76501887	10.76932843	10.69464681	10.21861124	10.28022173	10.1127946	10.15691915	9.958808864	10.03393285	10.33616387	10.33501206	10.57775978	10.59807768	10.43901652	10.38399842	10.04158793	10.11864099	10.0125137	9.951320191	9.781552667	9.752098716	10.42194829	10.34584701	10.60783591	10.7162388	10.50982965	10.452563	10.00697785	10.1287333	10.09294569	9.957290622	9.86479475	9.792783222	10.28834513
127	9.175393802	9.210915793	6.805550575	6.606581601	7.488180851	7.455157962	7.553604181	7.466246294	6.78651219	6.862108207	7.238627377	7.310918281	9.164875358	9.198287484	6.847172994	6.452475949	7.498291693	7.477191341	7.514201419	7.43927521	6.848106706	6.945416659	7.271257629	7.366795513	9.109851291	9.093303214	6.579502889	6.721854764	7.201851006	7.334819659	7.140395359	7.704492888	6.923278417	6.68663485	7.321073226	7.337124278	9.175015127	9.095564217	6.584916365	6.538770538	7.087140482	7.320280189	7.062882019	7.541686579	6.930818602	6.78469477	7.22295668	7.364231878	9.045400253
128	7.0752203	6.952572025	7.491707589	7.600414456	7.647032221	7.610271668	7.545827113	7.665803882	7.58484238	7.559715972	7.238627377	7.241019531	7.080680462	7.052140151	7.584566986	7.618079484	7.675918484	7.703439155	7.514201419	7.492091303	7.628487429	7.60947285	7.248874362	7.388025892	6.819032324	6.99880561	7.510144607	7.534707105	7.513168005	7.627143563	7.628266714	7.422581862	7.360094579	7.40296769	7.463602371	7.30015032	6.876166149	7.119823093	7.570915464	7.65603563	7.720869213	7.680875456	7.713205652	7.424703474	7.597701181	7.533330234	7.540201983	7.45807473	6.931728708
129	10.31925593	10.42898531	10.11870917	10.20364319	10.15110229	10.08360376	10.08452306	10.14699539	10.09702915	10.14961103	10.08485856	10.09858819	10.27673613	10.37268345	10.14214263	10.1529956	10.16190099	10.12414797	10.0319989	10.13832065	10.13947524	10.1527751	10.07151057	10.05731277	10.31382889	10.20667268	10.04242415	10.12218135	10.06815424	10.14042302	9.917319567	10.12494877	10.14085605	10.11163582	10.08565033	10.0852478	10.32216228	10.1694163	10.032224	10.14147639	10.02415282	10.112982	9.939857151	10.04584041	10.08105827	10.07803126	10.03124988	10.06383005	10.20765333
130	12.54445661	12.65996395	12.54501872	12.46785039	12.5346051	12.53267329	12.09554584	12.09475071	11.98020166	12.02587881	12.05393278	12.12168703	12.48944937	12.62603655	12.52206184	12.4158201	12.4955399	12.51143597	11.96885929	12.03764176	11.96292831	11.98936504	12.02215642	12.06856099	12.62891821	12.60296232	12.50157684	12.46649738	12.4874211	12.55124603	12.05616046	12.20147712	12.0414587	12.04680828	12.15876868	12.17278171	12.52091892	12.47511042	12.39978482	12.36437181	12.38831347	12.46812717	11.94713627	12.02135891	11.94923564	11.92158561	12.07692639	12.08042995	12.65534651
131	8.884006916	8.881433751	8.125263963	8.211723245	8.305294419	8.585526036	8.643774255	8.719971852	8.551987228	8.678038039	9.159721183	9.175558699	8.855666016	8.87499601	8.253832145	8.155020304	8.276218093	8.566609019	8.594426919	8.651843764	8.568113976	8.629846668	9.162501302	9.200557412	8.704277891	8.841128172	8.130800145	8.221359501	8.448433913	8.509752241	8.758765654	8.786089254	8.50019332	8.756207675	9.404614772	9.297206689	8.61263685	8.745278155	8.095957944	8.162193875	8.461024325	8.424176544	8.683318697	8.762050378	8.480827418	8.724830626	9.371828475	9.241358881	8.774719119
132	4.541578795	4.930433349	5.79473611	5.724008105	5.318436934	4.878233999	4.538377917	5.418050896	4.941241517	5.096770669	4.799820855	5.593468444	4.267194315	4.890142695	5.869983327	5.689032476	5.388843033	5.061694796	4.517454525	5.105136889	4.924157481	5.408479847	5.152479639	5.331429484	4.501041679	4.749064275	5.370655668	5.593616122	5.077236509	5.218948878	4.876655048	5.797501369	5.224968829	5.052854935	5.011651805	4.430738079	3.799640382	5.083344348	5.275561147	5.305096264	5.049496861	5.152174523	5.071441677	5.615248125	5.369777946	5.049472477	4.656866148	4.994570176	4.986177993
133	10.99855689	11.02882392	9.562383455	9.647193618	9.790083322	9.695224519	10.68239758	10.66317227	10.92179597	10.97564163	10.73654369	10.73258238	10.93565665	11.01731639	9.610080339	9.683110468	9.754037523	9.744481201	10.62303035	10.6462883	10.9214179	10.98117384	10.7204469	10.77364951	10.99888506	11.04696907	9.605836952	9.462188074	9.755454129	9.713395473	10.76009443	10.78030129	11.02930091	11.02438152	10.85607228	10.7825047	10.89291036	10.96613511	9.560324894	9.464752842	9.71217673	9.713304369	10.69023914	10.67436782	10.97512258	10.99268244	10.86977492	10.76967478	10.9107958
134	5.684313835	6.059551364	6.125351396	5.913813926	6.17394287	6.209250849	6.643847948	6.602351671	7.02847192	7.215200116	6.853984607	6.773919899	5.68670507	6.314488599	6.261674815	5.812603181	6.104730192	6.376765261	6.669043492	6.499943862	7.002952676	7.114047779	6.892449246	6.781357095	5.920190276	5.839996661	6.189037606	5.802809579	6.167440077	6.398877429	6.694077965	6.882331725	7.213620748	6.795263348	7.008676416	6.841018616	5.834649127	5.943138709	6.259009984	5.924274227	6.307180035	6.319406657	6.734809248	6.829914201	7.352759361	6.712840048	6.939989389	6.92715826	5.731382055
135	8.34425535	8.265549855	8.386844319	8.342266369	8.36470672	8.358380262	8.584274278	8.528279413	8.400396806	8.401864757	8.327858151	8.372893697	8.337612943	8.246806176	8.316005658	8.254272319	8.330311185	8.344840672	8.457295751	8.461910316	8.32553448	8.420586447	8.336868934	8.414592333	8.403337538	8.6032278	8.569522633	8.56348073	8.540608251	8.804087807	8.621288181	8.757143396	8.66842984	8.679546016	8.722674585	8.598942892	8.337555088	8.448937544	8.518765327	8.443739164	8.461024325	8.769591557	8.504735539	8.701441601	8.622884393	8.642134311	8.671924079	8.570151887	8.277597
136	8.541196841	8.671619099	7.899976577	8.004658164	7.758819591	7.731122269	8.107185844	8.07217549	8.280817578	8.205645386	8.562558965	8.46775088	8.389410528	8.649286642	7.90083916	7.922403539	7.764314552	7.733047456	8.061477288	7.96034924	8.250223011	8.202714614	8.497383348	8.561978741	8.679082038	8.674392933	8.109805068	7.980076824	7.757311676	7.753729511	8.11638942	8.132802914	8.305467844	8.303946661	8.668511025	8.359377083	8.632377902	8.504861213	8.085686337	7.88696036	7.668648835	7.688452237	7.991230646	8.016180167	8.16894164	8.159660906	8.61711608	8.223387792	8.527566269
137	6.628730089	6.588437179	6.193250101	6.323869241	4.926192262	5.171907408	4.872709472	5.00308708	5.400590242	5.011898703	4.558880763	5.387050819	6.642197474	6.528849978	6.297337928	6.167727579	4.909497827	5.014250566	4.826757566	5.105136889	5.205077598	4.929135163	4.4910273	5.286913448	7.033021164	6.850254966	6.189037606	6.334310046	5.413597164	5.860318435	4.920932763	5.391579154	4.903809175	4.888198625	5.610694575	5.205908149	6.953533726	6.758544882	5.977244592	6.306600537	5.381559683	5.992151969	4.816881266	5.28434262	5.017339894	4.091353312	5.466997557	5.249130587	6.768687601
138	8.541196841	8.5703987	8.654097433	8.524777826	8.457294576	8.337380375	8.075125435	8.051190979	7.985368518	8.038706982	7.867235982	8.140355165	8.513433144	8.590855906	8.68252001	8.541866529	8.502962764	8.382695075	7.96359301	8.057003461	7.960041543	8.0267041	7.841669684	8.129574296	8.56680105	8.521367327	8.772859572	8.684674536	8.530268417	8.473418213	8.144670569	7.968554086	8.100054357	7.995323712	8.146695276	8.276144382	8.576407617	8.525805994	8.724752676	8.685680519	8.546186282	8.512197066	8.159845803	7.879242905	8.174546295	8.047293021	8.102364346	8.309833458	8.649749852
139	5.571118285	6.339634761	5.657247246	5.832521549	5.352378852	5.731252544	6.123058504	5.841206125	5.823745471	6.157166784	5.525498002	5.802025969	5.458836975	6.389537505	5.666848114	5.714607871	5.147234393	5.752932814	5.883773413	5.939791198	5.673251301	6.055004982	5.416229853	5.747441949	5.962572269	6.06853338	5.283343603	5.841239948	5.077236509	5.504713007	5.629976774	6.093493196	5.85614565	6.031585624	5.342044541	5.620091547	5.93978992	6.085366801	5.380123493	5.523109054	5.305431383	5.632451103	5.642169297	5.963801878	5.916313333	6.074677042	5.194930141	5.581193409	5.45315107
140	6.223122415	6.405972113	6.054098615	6.438194276	6.626420433	6.59624463	6.473935229	6.68641043	6.26298724	6.196157343	5.743057769	5.856466826	6.056543868	6.389537505	6.068800101	6.308743464	6.597163992	6.73970641	6.487251225	6.722554939	6.206970949	6.190545662	5.673151979	5.779928401	6.082723719	6.106458613	6.282061502	6.22229268	6.094455571	6.62770858	6.443961094	6.821493373	6.440446298	6.569156215	6.530603918	6.243681595	5.75043844	5.992122655	6.144919306	6.25532087	6.163633264	6.695316226	6.348513477	6.80131969	6.249381866	6.52421087	6.568504376	6.203843162	6.290703439
141	5.204393719	5.178312872	5.035845696	4.768544989	5.211539638	5.92387591	5.224109328	5.384889173	5.070498482	5.459278667	5.456796286	5.189148116	5.310399018	5.441798765	5.025033298	4.522682296	5.312715667	5.916707247	5.033869239	5.353699797	5.365941077	5.582884306	5.375485632	4.986424383	5.247512093	5.455294859	4.606808717	5.11793042	5.383278047	5.667948067	5.161367659	5.135795735	4.810955827	4.798241224	5.304652779	5.036410009	5.19282721	5.6081377	4.595546885	4.735358614	5.305431383	5.809653454	5.161892718	4.961488882	5.017339894	4.84954447	5.14414456	5.101841412	4.599324977
142	5.978727132	6.48482172	5.920254775	6.166911421	6.335392669	6.073608045	6.53806076	6.497661614	6.495629888	6.722186315	6.43897713	6.593360368	5.984885155	6.443368334	6.08929008	6.257464101	6.23418553	6.175818632	6.522053978	6.499943862	6.512185887	6.811627777	6.496114377	6.611253584	5.854187236	6.298903908	5.94536402	5.570926571	6.113050751	6.030029737	6.381957098	6.153962438	6.601587158	6.284433059	6.639732149	6.37393446	6.236604195	6.42564091	6.183960659	5.786574719	6.119852488	6.063811318	6.529288563	6.063491619	6.806383725	6.383194122	6.766170881	6.467236852	6.127231567
143	10.45107123	10.57038041	10.47215473	10.43810742	10.59566358	10.59703895	10.57568745	10.50722661	10.31489754	10.33572212	10.00139231	9.991673716	10.46845712	10.60201041	10.53745994	10.48380309	10.65354789	10.64391698	10.57308082	10.5582131	10.35850248	10.37300969	10.03600268	10.10456981	10.49889762	10.42499292	10.50645601	10.43724872	10.64152101	10.58468491	10.49035466	10.53428351	10.36459584	10.29137222	10.01939442	10.08660552	10.59389963	10.46991369	10.55948035	10.46671689	10.702089	10.64786006	10.50394529	10.54775341	10.44216522	10.35908673	10.07257536	10.18466676	10.39403021
144	8.269122581	8.413972334	5.83780052	5.990768986	6.17394287	5.968265424	6.50635425	6.401453512	6.367315417	6.289258599	6.207672468	6.101551179	8.361388081	8.431284677	5.939344832	6.011419954	6.170909403	6.218309538	6.504757545	6.392910906	6.367634777	6.274311735	6.225117456	6.043439195	8.489196376	8.467740715	5.867451496	5.637951963	6.303186873	5.989436601	6.546441872	6.952105067	6.501145729	6.54169783	6.376954148	6.603716055	8.457498886	8.45768355	5.761911988	5.76229063	6.326568661	5.864193391	6.579381104	6.829914201	6.447565069	6.557411903	6.448060259	6.582852232	8.382030467
145	8.670477675	8.893044884	8.335183086	8.308843948	8.17858418	7.995222444	8.411026717	8.253049934	8.34610771	8.482934823	8.941378571	8.940624216	8.571662696	8.759494561	8.375610113	8.330688157	8.134152918	7.956579274	8.16419913	8.158520113	8.315717216	8.509694492	8.918447815	8.894227531	8.958394258	8.885429806	8.59391957	8.492816309	8.361676858	8.428573904	8.549067078	8.551484713	8.58325729	8.707615781	9.362020274	9.195170105	8.826536548	8.720056231	8.460334523	8.389278234	8.207529595	8.464451596	8.429349532	8.382325694	8.572830756	8.634376001	9.257020269	9.060360517	8.85530204
146	4.763913021	5.287918635	4.959910251	5.215925371	5.013637129	5.133440178	4.921607893	4.713645956	4.263351961	4.491195354	3.684779968	4.909101494	4.799912983	5.293360535	4.744113508	5.238388844	4.745446539	5.107628332	4.710867198	4.911916688	4.816888099	4.441866403	4.329763025	4.744515073	5.34685244	5.011416048	5.313038638	5.086280987	5.32065862	5.504713007	5.046153188	5.095251371	4.762187479	4.798241224	4.865234972	4.497586565	5.391254645	4.726066724	4.997340779	5.305096264	5.265805809	5.35622424	4.507571561	5.012274591	5.113843424	5.049472477	4.727564238	4.685260472	5.220560311
147	4.863425415	5.602745457	5.505262069	5.081645366	5.135604337	4.316504502	4.262832488	4.912908285	4.526305325	5.011898703	4.421421443	4.494179771	4.854544278	5.406096332	5.493206579	5.166078045	5.102718259	4.35279923	3.705485439	4.804647449	4.816888099	4.579956251	4.636064182	4.677121817	4.85610991	5.089238866	5.580546213	5.11793042	5.03884982	4.906518022	4.127208349	4.491362645	4.228040141	4.488852727	3.869614741	4.28696331	4.627104202	5.127861121	5.709359036	5.370818383	5.095431129	5.152174523	4.113322512	4.150657498	4.326551008	4.485602361	4.031881772	3.873265294	5.290927259
148	4.27862586	5.017878312	7.386868631	7.293762921	6.970354889	6.731165695	7.233626877	7.045932573	7.40859806	7.401893021	7.186541402	7.188933556	3.902574689	4.782873314	7.464216882	7.266907976	7.059899012	6.851913863	7.152645903	7.050626209	7.405977276	7.410953441	7.237551138	7.172485853	5.065043886	5.267199932	7.417498934	7.380151813	7.074807435	6.946762778	7.08309461	7.294132358	7.572992232	7.602192357	7.367144499	7.309483025	5.105126381	4.890120905	7.448000133	7.315719901	7.040937203	6.904951571	7.074572299	7.424703474	7.686679567	7.606533586	7.329075915	7.342522193	4.706188544
149	9.266837055	9.435954318	9.217814604	9.18534936	9.140222269	9.019138726	9.313616529	9.253034444	9.313817284	9.191226293	9.460965592	9.436804601	9.279123415	9.457877485	9.214941239	9.219164523	9.12329953	8.972458438	9.242169839	9.281361223	9.298596573	9.197598412	9.49521958	9.470618988	9.362206123	9.353941158	9.12225964	9.134888707	9.123181453	9.077769295	9.271735009	9.306935443	9.228829457	9.109399544	9.450274494	9.381480872	9.328118711	9.262088619	9.096186923	9.049031981	9.06788216	9.006246208	9.189955747	9.253917024	9.196996249	9.073606598	9.467881713	9.29320708	9.22011964
150	8.116114403	8.296481076	8.320076459	8.392765	7.64017877	7.644869211	7.014469067	7.280387098	6.641470804	6.681546918	6.622674725	6.882847334	8.004749384	8.246806176	8.25836307	8.305663257	7.613827775	7.586659439	7.000532949	7.247796456	6.674620214	6.70999874	6.623369046	6.715702334	8.5143445	8.576453773	8.54470602	8.741655773	7.876382874	7.85887535	7.559907427	7.525344504	7.343614501	7.189557428	7.141855342	7.318755744	8.439682689	8.444544578	8.399436946	8.553947213	7.757045113	7.783491865	7.50434866	7.47082629	7.185193659	7.109674446	7.040605936	7.275361368	8.361739807
151	3.764262162	4.630943204	3.998632092	4.631070938	5.013637129	5.31627294	5.687009143	5.76592683	4.985626426	5.137404894	5.384658665	5.101703154	3.552132049	4.328532914	4.182504606	4.879953562	5.009340384	5.014250566	5.713550567	5.75044137	4.974942295	5.251983343	5.416229853	4.677121817	4.900387576	4.59751609	4.55804037	4.916697647	4.291092182	5.146952917	5.897071402	5.665258739	5.394552169	5.091241588	5.5480751	5.620091547	5.149643105	4.726066724	4.197980509	4.784417133	4.262204445	5.152174523	5.952040194	5.71059318	5.518217952	5.225036669	5.507742272	5.465439536	2.900510905
152	6.863180962	6.750394431	6.478207125	6.199698844	6.694160727	6.610318889	7.233626877	7.148289392	7.090753176	7.205677768	7.017950665	7.156754764	6.626585598	6.919146617	6.494574942	6.291852056	6.720137399	6.695271709	7.238859861	7.195674433	7.164819322	7.244391535	7.030069682	7.220615842	6.735949562	6.92644143	6.340903883	6.361006266	6.721922393	6.679663223	7.282924472	7.364058683	7.050577657	6.896282232	7.394097206	7.318755744	6.902419051	7.005181783	6.277177783	6.388213029	6.879658209	6.891884831	7.28038582	7.434046755	7.151487046	7.005262636	7.448996777	7.417118457	6.920674623
153	5.839017667	5.711665958	6.226037536	5.933440932	5.784036282	6.011329811	6.080627446	5.573306565	5.526102703	5.552374491	7.087768317	7.220410244	5.960185524	5.812878175	6.206470637	6.072036997	5.718824436	5.99211218	5.829233991	5.721242504	5.673251301	5.678228235	7.056085767	7.147805025	5.785019191	5.568316039	5.785089904	5.702001213	5.583237352	6.069511892	5.161367659	5.918633471	5.394552169	5.77283024	6.985233718	6.916250832	5.807121462	5.441784608	5.908976839	5.579792115	5.711544609	6.063811318	5.205076869	5.911248857	5.553058541	5.824930131	7.040605936	6.998304139	5.852661751
154	9.76357471	9.885789088	10.00168574	9.847986143	10.29549142	10.28238253	10.66275671	10.65884377	10.50318641	10.5929233	10.83118018	10.87041608	9.696710598	9.806620579	9.95385335	9.754200498	10.20465416	10.26001119	10.5373768	10.58277176	10.46892173	10.51966977	10.7694273	10.83870402	9.979076749	9.959717132	10.08715112	10.03782944	10.39979738	10.41498189	10.81538587	10.89472771	10.73686961	10.81239626	11.16923641	11.10943636	9.900183996	9.835429073	9.909475469	9.897128737	10.18681732	10.28526513	10.6930858	10.7074919	10.62929482	10.6481845	11.00043234	11.00983629	9.948028452
155	7.826615385	7.901711694	7.816320682	7.967062203	8.215936775	8.027047101	8.107185844	8.315979868	7.974397682	8.000668592	8.104669435	7.78092674	7.818053879	7.938576871	7.877466742	7.997251407	8.310874826	8.171862571	8.191481244	8.33754682	7.921722552	7.990009592	8.069488866	7.852494223	7.806955389	7.920676593	7.866168635	7.895862402	8.079138781	8.111463462	8.226332417	8.30268036	8.124376678	8.102569455	8.114644204	8.044268577	7.935146433	7.874704406	7.869218009	8.031130728	8.087649277	8.1556046	8.197755148	8.297849312	8.111663968	8.076216092	8.217375653	8.105885107	7.828976568
156	8.747393837	8.913142183	9.511757767	9.527998017	9.379171269	9.364607084	8.847304417	9.010984576	9.062488533	8.941642297	8.957008994	9.014308706	8.726145796	8.871727636	9.505332962	9.518622487	9.349701254	9.417506544	8.838318273	8.973066826	9.118326979	8.968445295	8.91489797	9.021948181	8.786204771	8.763138999	9.4508459	9.343378716	9.418685993	9.315950183	8.914701738	9.039493767	8.936371217	8.964415303	8.848180248	8.865723968	8.686257635	8.741701907	9.348989791	9.351298114	9.40760849	9.268820535	8.928484598	8.959366395	8.993258595	8.975690921	8.828888572	8.853352217	8.702335252
157	9.846483455	9.820403911	10.01698978	10.04466427	9.708895994	9.701812128	8.985956002	9.016408179	8.609846437	8.544662694	8.525300067	8.597281162	9.842361791	9.865314964	10.0756652	10.01442899	9.741388736	9.713253253	8.951161222	8.938596751	8.608881042	8.625865839	8.575907713	8.661230744	9.867796172	9.739068698	9.946215361	9.937191662	9.679512108	9.630024477	8.91196202	9.020672891	8.651792853	8.530369527	8.616055242	8.787736468	9.809451366	9.731081148	9.952505202	9.938354916	9.661544765	9.662274381	8.915542945	8.939822258	8.610532845	8.521136962	8.612453354	8.758171556	9.619283631
158	6.382587338	6.339634761	6.998186559	6.893848669	6.192800226	5.854620722	6.101998962	6.108282331	5.773998221	5.393700432	5.006221857	4.909101494	6.252357531	6.478171102	7.027871252	6.927393746	6.149185235	5.916707247	6.011730853	6.013904621	5.84689296	5.370918271	5.199923925	4.870534181	6.71130551	6.298903908	6.741143259	6.821331784	5.609668132	5.767337235	6.083926633	5.918633471	5.394552169	5.675124555	5.057331642	5.205908149	6.599584626	6.235313164	6.788621506	6.858092925	5.769363666	5.864193391	5.977170306	5.884236585	5.369777946	5.740719387	5.091505797	5.152627057	6.165192906
159	9.814200406	9.795873081	9.335170487	9.334893351	8.93153026	8.848556439	8.828195878	8.658861308	8.53341979	8.650226643	8.398245934	8.485132606	9.859158773	9.818552045	9.441021625	9.351397132	9.025337051	8.97555827	8.852061242	8.678673897	8.584559296	8.718499056	8.424359572	8.557300904	9.810938623	9.751090157	9.427279778	9.281838859	8.800728911	8.841631124	8.734160669	8.704204895	8.477714294	8.498589687	8.41580512	8.471710688	9.850482986	9.823636922	9.507439138	9.387472362	8.816842789	8.85959226	8.828468112	8.743382208	8.564317007	8.638260371	8.530790552	8.643005352	9.703927045
160	4.204651005	4.930433349	4.451007224	4.368101369	5.211539638	4.924027885	5.769460707	6.187346595	6.48020096	6.39358673	6.699020161	6.527777054	4.096372995	4.666982779	4.327541228	4.579464122	5.461153897	4.691248525	5.883773413	6.194729068	6.367634777	6.446696471	6.772043173	6.478995975	4.943346687	4.749064275	4.285904393	4.35113665	5.352308052	5.445921844	6.300505878	6.093493196	6.601587158	6.300905092	6.741183038	6.706196833	4.962688751	4.473539964	4.474801876	4.197293814	5.225061053	5.195358674	6.405163322	5.911248857	6.638101172	6.307155651	6.549115759	6.836876198	4.653745987
161	5.81435847	5.711665958	5.55772309	5.913813926	6.229791218	5.989958295	5.872541778	6.067063639	5.773998221	5.774737811	5.099311	4.745644442	5.745705947	5.510657594	5.36462776	6.167727579	6.011486746	5.916707247	5.801171098	5.939791198	5.73348409	5.647141815	4.829477164	4.453705714	5.712367247	6.231856309	5.555920122	6.002531848	6.286900782	6.302753422	5.919069017	6.03037814	5.83271922	5.700178296	4.865234972	5.789731735	5.93978992	6.235313164	5.626755989	5.924274227	6.589890416	6.376807918	5.900427359	6.063491619	5.942829106	5.588428716	4.980090602	5.653505115	5.626437389
162	7.927791388	7.935791784	7.408454771	7.278496709	7.547988145	7.501203678	7.859925415	7.828804496	7.996256558	8.011639428	7.957029959	7.965627083	7.974235813	7.975585166	7.440489237	7.3178586	7.45467895	7.602787127	7.898861469	7.883356778	8.045682598	8.0267041	7.935755208	8.025037996	7.841432025	7.904621829	7.27388971	7.39959671	7.441407833	7.398215272	8.038145033	7.911316185	8.075314945	7.862915001	7.954869117	8.088309395	7.870122956	7.932314777	7.145804461	7.315719901	7.491021581	7.280727567	7.985049701	7.837605884	8.064146034	7.735424223	7.887612078	8.053396321	7.811129526
163	15.83581621	15.91031375	15.80229653	15.7955281	16.37343823	16.36142734	17.183359	17.13430837	17.07641646	17.10114322	17.47130254	17.49825484	15.77706375	15.88057879	15.80032758	15.76613627	16.3609359	16.3566974	17.10732607	17.09146938	17.06314482	17.0743531	17.44025222	17.49348475	15.8692462	15.90294387	15.86131332	15.82778224	16.36444145	16.41987715	17.19390082	17.26165864	17.14772432	17.17897553	17.60096959	17.60055011	15.75510415	15.78595302	15.75381441	15.71165809	16.26743834	16.32565668	17.08021891	17.10121246	17.06008015	17.06692177	17.5171713	17.50706411	15.88044306
164	4.657024677	4.515497158	5.035845696	5.451960103	5.948404944	5.171907408	5.184588266	5.713465843	5.400590242	5.800269839	5.558659725	5.856466826	4.743131237	4.250152867	5.185896616	5.525258043	5.911797867	5.237256313	5.171763091	5.629923341	5.610393802	5.824342348	5.604293151	5.842785802	4.180341836	4.700295868	4.743939781	5.208914566	5.556313299	5.218948878	5.732913105	5.457040304	5.683561681	5.235323142	5.414040566	5.762807682	4.495322848	4.540934909	4.595546885	5.271077261	5.555966255	5.195358674	6.001870163	5.440841401	5.587077544	5.453847005	5.194930141	5.788086826	4.599324977
165	5.863262451	5.763190053	5.422810448	5.505392688	6.192800226	6.190636791	6.473935229	6.658931458	5.941089542	6.324879527	6.574849763	6.625066878	5.829915813	5.839890194	5.36462776	5.404740014	6.127128936	6.218309538	6.469529864	6.499943862	6.163844889	6.353479907	6.623369046	6.556049431	6.279959732	5.969114896	5.530866366	5.401245754	5.893996832	5.718498363	5.983118268	6.356234364	6.629045553	6.070534767	6.412540538	6.52578555	6.215818868	5.943138709	5.346104519	5.271077261	5.878482543	5.632451103	6.2280693	5.963801878	6.447565069	6.119828104	6.426971089	6.297087309	5.898455964
166	6.126269694	6.775704023	6.422715592	5.853278095	6.013493335	5.731252544	5.89720099	5.865450924	6.070359532	5.874261843	5.880543608	5.934459857	6.231867562	6.827649791	6.349232202	5.859212709	5.832233306	5.723733948	5.801171098	5.888178825	6.050028302	5.87888177	5.919782209	5.842785802	6.594880836	6.594100772	6.411234571	6.347719905	6.037187212	6.049905874	6.283648903	6.134086312	6.559394093	6.317191177	5.641013715	6.078823979	6.677662716	6.460868806	6.259009984	6.339801571	6.074701426	5.967452111	5.952040194	5.963801878	6.447565069	6.119828104	5.547367807	5.940377497	6.527708721
167	5.81435847	6.100189489	4.879754844	4.853417045	4.318669723	4.509091693	5.336564342	4.865613029	5.15065381	4.722457926	5.143695909	4.625384035	5.829915813	6.107773804	4.794898258	4.967653151	4.560318409	4.56522922	5.127247005	4.747865623	5.205077598	4.579956251	5.103421895	4.606425461	6.063380584	5.647626178	4.65398228	4.639815708	5.352308052	4.670143865	4.920932763	4.05714733	5.112743368	4.488852727	4.451658873	4.209319509	6.277297479	5.639224455	4.906889839	4.831862144	5.343997618	5.014278471	4.924152502	4.057006558	5.113843424	4.679019366	4.656866148	4.378951729	5.483516385
168	9.436002834	9.513224834	10.41286973	10.34774377	10.8410242	10.9067223	11.05537229	10.96051472	10.80512891	10.85138396	10.61372774	10.75245693	9.417100948	9.498706482	10.4139536	10.36467333	10.84306593	10.90273818	11.01154712	10.93801555	10.84156707	10.84739791	10.61610344	10.77062163	9.387703532	9.336095251	10.42125481	10.37312143	10.89758895	10.90284647	10.94365785	11.05658395	10.87228606	10.84294815	10.82091448	10.74859896	9.453264099	9.339840094	10.40901359	10.33089474	10.85595486	10.86484174	10.90597964	10.97406784	10.88740433	10.80931709	10.81095899	10.70840289	9.365794273
169	5.126405502	5.737658008	5.531731023	5.367906849	5.784036282	5.854620722	6.584351074	6.513090542	6.613458262	6.611162247	6.365919906	6.251283314	5.230029889	5.639236515	5.771988017	5.307247614	5.804705867	5.99211218	6.68448824	6.533926791	6.659175461	6.66415185	6.533632484	6.243055268	5.140822233	5.30030181	5.530866366	5.524448038	5.661119926	5.926321512	6.681263655	6.533602754	6.615381681	6.674044211	6.447270222	6.263024738	5.275500882	5.083344348	5.275561147	4.965497336	5.824954516	5.632451103	6.459672507	6.566626184	6.701589035	6.770607279	6.549115759	6.227725247	5.705852853
170	10.3279929	10.36996727	10.48998165	10.4466694	10.77607882	10.74789249	10.6546441	10.61840011	10.37661484	10.4173955	9.83542037	9.884408439	10.30275565	10.40016613	10.55137304	10.47914746	10.82690741	10.77245571	10.62603302	10.60292271	10.39159026	10.40239563	9.844036943	9.916477593	10.28175815	10.20667268	10.44575676	10.3780311	10.57433382	10.63407459	10.52303965	10.57907723	10.22311384	10.32598833	9.911600685	9.772488453	10.26387169	10.20101201	10.41517936	10.35646766	10.54543002	10.57308766	10.48435957	10.51290691	10.27222722	10.3293617	9.928080111	9.762448339	10.12819826
171	3.279114587	3.63131721	6.350207981	6.505304261	6.540696316	6.478416256	6.058934574	6.333554836	6.871754624	6.611162247	7.957029959	7.862995249	3.088280975	3.777905671	6.297337928	6.437194796	6.531509177	6.633812938	5.961901314	6.194729068	6.848106706	6.783314017	7.863932686	7.890182157	3.946959467	3.654200829	6.591668832	6.581346489	6.219853212	6.704955358	6.214179499	6.650146954	6.642581228	6.59610174	8.146695276	7.939967732	4.007424068	3.39633981	6.494634336	6.403995788	6.163633264	6.739751155	6.269344761	6.665130223	6.621782851	6.557411903	8.16101578	7.949515865	3.070175124
172	7.47196215	7.781920537	5.422810448	5.278651928	5.352378852	4.731426225	5.968746274	5.816546913	6.226464482	6.252735857	7.017950665	6.934374532	7.495972864	7.841676687	5.430349129	5.238388844	5.351281423	4.965192883	5.883773413	5.96492109	6.248845184	6.146765219	7.043136367	6.889519888	7.312393999	7.566574475	5.398623648	5.45179605	5.186624198	5.10956119	5.547648651	5.82255511	6.010272395	6.300905092	6.912529569	6.9643109	7.317747552	7.602380267	5.445845558	5.46410753	5.139947902	5.10765775	5.544675797	5.741024214	6.019572053	6.455424777	6.863566093	7.16836725	7.542112375
173	4.95651445	5.602745457	5.478298402	5.215925371	5.88024072	5.756784588	6.223977888	6.206453712	6.244841433	6.537166812	6.474163665	6.386926118	4.490610418	5.757287823	5.397862651	5.273229012	5.776642955	5.890670269	6.216839185	6.355392816	6.269335173	6.600664337	6.514995387	6.797314331	5.34685244	5.233320677	5.19040506	4.986940559	5.635623387	5.588637979	6.231862964	6.008710915	6.111080761	6.145413678	6.464326499	6.509681256	5.75043844	5.03741008	5.275561147	4.461409033	5.740743771	5.781590288	6.050036337	5.828645697	6.019572053	6.185010919	6.448060259	6.564215023	4.852964966
174	9.771603023	9.835526532	9.907550795	9.82977345	9.667365095	9.701812128	9.54773593	9.376264942	9.424766915	9.51796809	9.159721183	9.327827621	9.739069422	9.825325981	9.915640063	9.827822519	9.715753526	9.771484897	9.53834504	9.320828016	9.489711031	9.537697177	9.26085679	9.388729052	9.71967274	9.889398079	9.818754284	9.786553696	9.687288742	9.759389721	9.605968881	9.622598151	9.58135139	9.556181636	9.382353451	9.361430291	9.701456623	9.913792651	9.880059024	9.853253385	9.818708796	9.740893349	9.598995118	9.618004309	9.643419117	9.624794361	9.431283725	9.476303368	9.828918767
175	10.7367542	10.84002752	10.4270399	10.37939287	10.41874809	10.38316245	10.31475334	10.23336653	10.19597408	10.27327768	10.42319517	10.57206492	10.65315608	10.79121073	10.40682872	10.30489218	10.37224998	10.3818391	10.18099383	10.14932407	10.22194429	10.25811729	10.36480636	10.49294611	10.67250915	10.67734406	10.40152194	10.29307217	10.39030021	10.37713117	10.27910457	10.34300342	10.19123193	10.22170842	10.6081577	10.65286183	10.60093027	10.56100134	10.25253073	10.29431357	10.32095214	10.28276459	10.16021422	10.19205595	10.12658634	10.12169243	10.54342245	10.57745239	10.83554557
176	10.14356933	10.22819968	11.64615182	11.6341266	11.92729726	11.97459517	12.2293213	12.18721892	12.12891023	12.16473423	12.06911535	12.10562202	10.15005807	10.26344628	11.70867316	11.65046505	11.9701168	12.01662515	12.22795228	12.22254396	12.18105132	12.1981425	12.10937878	12.15469593	10.21977008	10.25073326	11.63542635	11.62445563	11.90658223	11.97963138	12.1284527	12.20921583	12.12670181	12.12318614	12.13699466	12.10002678	10.2588003	10.25092348	11.69955732	11.71073281	11.97710645	12.01215552	12.16782943	12.19352442	12.19100371	12.17188644	12.19116927	12.14652078	10.16379248
177	10.47781597	10.47992054	10.03560536	10.02650274	9.966185693	9.93914837	9.704402818	9.714965774	9.781726083	9.829856127	9.986237922	9.976390895	10.43074937	10.48282293	10.10237286	10.06252703	10.03141962	9.961695453	9.734727695	9.699576784	9.850868364	9.869376322	10.03436773	10.02718269	10.46244294	10.41841206	10.0785321	10.08363037	9.999853159	10.00443492	9.737127119	9.747224491	9.811482832	9.762041087	9.906929676	10.00279247	10.44668896	10.4249085	10.09117596	10.10089864	10.0167117	10.05847523	9.77230905	9.743550488	9.812915083	9.735911164	9.939294123	10.00803642	10.49715726
178	8.46403038	8.477049854	10.32195439	10.30600444	10.59122862	10.55763345	10.68947394	10.63436118	10.60716754	10.5938361	10.20099156	10.19944015	8.407794268	8.500635254	10.35700089	10.31746558	10.64095556	10.57303613	10.67227686	10.63654632	10.63108585	10.62812341	10.22559894	10.17037823	8.387869673	8.489431144	10.29580801	10.27212631	10.48435707	10.58127446	10.57592106	10.71490198	10.64738839	10.5638069	10.15819759	10.28414721	8.453065421	8.509074565	10.25597006	10.30591077	10.49276763	10.55351367	10.54233666	10.62423127	10.64855252	10.55262732	10.21009269	10.28766448	8.386054577
179	8.881041499	9.074804813	8.821675735	8.765533725	9.451420763	9.518061107	10.03677024	10.00825593	9.932468953	9.927220016	9.984713691	9.935880893	8.865675249	9.101156101	8.832866427	8.799586436	9.468487803	9.556478335	9.968754005	10.05739356	9.963609341	9.90922722	9.969114965	9.979025954	9.04476556	8.941584812	8.853378521	8.818309618	9.376980424	9.480602215	9.993157348	10.19617194	9.916890115	10.01010507	10.02083627	10.0838888	9.009763511	8.926308164	8.884377331	8.8182128	9.351926875	9.437928107	9.988558461	10.10406903	9.906820436	9.9941309	10.00302692	10.00285562	9.004104799
180	10.77639324	10.75270559	10.64198418	10.59884264	10.81235055	10.73510403	10.88476299	10.85397859	10.84858442	10.83526435	10.51686666	10.53290384	10.79957073	10.76766541	10.68021468	10.637951	10.872366	10.79544157	10.85570439	10.87063358	10.9035052	10.88702073	10.55583877	10.60371329	10.71419059	10.588014	10.59523721	10.52839251	10.70034791	10.74415551	10.80582467	10.79461634	10.78190689	10.79941248	10.51403027	10.46101331	10.78328009	10.67226483	10.63450533	10.59256785	10.71777654	10.79636997	10.81743833	10.75486253	10.82996428	10.82814355	10.59396783	10.52058587	10.54832808
181	5.241861826	5.139845642	4.837942798	4.933572373	5.832940263	5.830776638	6.834658117	6.877341836	6.735441054	6.708766646	7.21801809	7.055673947	5.423134605	4.989985253	5.025033298	4.686733362	5.804705867	5.809615318	6.78820566	6.849422419	6.806651441	6.584346108	7.030069682	7.057937217	5.34685244	5.332661187	4.828615801	5.020819785	5.500909229	5.767337235	6.694077965	6.621881594	6.501145729	6.59610174	6.755110738	7.010821438	5.19282721	5.406081764	4.859444884	4.631934137	5.265805809	5.723771231	6.579381104	6.479068227	6.390915224	6.472931202	6.568504376	6.912498158	5.220560311
182	7.23239637	7.305227416	7.335208284	7.54407812	7.393547485	7.171715431	7.243276612	7.215849628	7.120913729	6.978511329	6.785602004	6.842957087	7.243060365	7.426440798	7.408232855	7.631568325	7.409706583	7.198165876	7.000532949	7.119387564	7.097658739	7.032194649	6.892449246	7.031197844	7.023042977	7.205141685	7.340288048	7.425122153	7.175553387	7.190076179	6.961177519	7.230036812	7.100473378	7.215855042	7.358047193	7.213322515	7.085421688	7.20539795	7.22281241	7.451014118	7.288412798	7.187558325	6.940453474	7.276767403	7.008186204	7.185961604	7.282872649	7.298097473	6.852510119
183	8.17541021	8.326763031	7.761460147	7.606540383	7.981205885	7.787951814	8.194335704	7.991858336	8.404489482	8.389301543	9.047393958	9.087260312	8.217698464	8.256862961	7.835631141	7.697183229	7.964166355	7.754861611	8.207606256	8.027488719	8.397108823	8.359567703	9.053722109	9.188507546	8.352448444	8.091142323	7.78902428	7.825720761	7.820905994	7.735435303	7.850577654	8.045053802	8.167149503	8.262497234	9.01662981	9.098882812	8.32305117	8.058415283	7.875194125	7.898147981	7.84706516	7.733095835	7.786117515	7.939528493	8.282296142	8.207505211	8.992138708	9.002700722	8.32866922
184	13.2878266	13.32566442	12.75932535	12.76054604	12.85570112	12.8151292	13.43777253	13.38072672	13.39793446	13.43875734	13.76866796	13.77867912	13.25224663	13.30593395	12.77442329	12.75200668	12.86910287	12.84718497	13.39393553	13.37797769	13.40172187	13.43156888	13.75642307	13.79970543	13.22934852	13.24269379	12.72563534	12.70333036	12.7915083	12.75965414	13.35562746	13.42266069	13.413701	13.41313857	13.77245699	13.7496066	13.2483841	13.21697702	12.71089819	12.70239852	12.7933762	12.74012497	13.34374661	13.34191248	13.41898269	13.39060663	13.78252524	13.73359318	13.20151669
185	8.510823734	8.581205273	8.534852174	8.639755634	8.730039584	8.419605893	8.665468959	8.743055109	8.609846437	8.722118405	8.739276351	8.862972835	8.487739715	8.504860942	8.544649275	8.566655046	8.764632714	8.47758072	8.693169041	8.781266833	8.612895099	8.733375746	8.745377619	8.833618845	8.320215802	8.350163164	8.47745555	8.522681556	8.577899304	8.566047949	8.611189605	8.779706844	8.691403938	8.558042306	8.841668196	8.636506841	8.258459263	8.431284845	8.395284233	8.514508295	8.586953402	8.524948921	8.600836432	8.674102992	8.598074637	8.558513445	8.820826786	8.629622619	8.429594446
186	10.20651532	10.28988635	10.52909937	10.50931409	10.95103094	10.95715156	11.0402294	11.07539626	10.58209224	10.59565998	10.51792087	10.46663541	10.17844224	10.26469276	10.51964184	10.44326498	10.93003565	10.97188974	10.96091861	11.01898266	10.60713868	10.55986738	10.50716144	10.51361874	10.3128054	10.33999518	10.60802057	10.57830558	11.09641454	11.06423943	11.11305474	11.18469261	10.62625378	10.69266924	10.62910692	10.64643182	10.21626685	10.29916581	10.48327622	10.52921638	10.98586367	10.98353614	10.96683787	11.01822149	10.54201758	10.59721133	10.53605492	10.56227103	10.29371026
187	9.600077287	9.673292129	9.38320277	9.390979622	9.385332194	9.5049372	9.423798312	9.384677099	9.460587057	9.231666767	9.771444297	9.931132613	9.540946141	9.657070718	9.491928674	9.381647183	9.410316743	9.503774055	9.388444407	9.378074827	9.524221188	9.283496785	9.857044145	9.954331063	9.856602513	9.682128129	9.357746005	9.429454309	9.50921383	9.411227198	9.328311515	9.440381043	9.397985161	9.332097378	9.987303559	9.913808353	9.887096909	9.701931507	9.336049004	9.341086621	9.527645897	9.347499798	9.323322532	9.415932937	9.377921422	9.30624457	10.02775206	9.885778744	9.516571589
188	8.40332012	8.461537136	8.17648827	8.247444505	8.576962703	8.671939391	8.008784655	7.7066363	7.754761977	7.933031667	7.365856742	7.220410244	8.337612943	8.470703718	8.230961583	8.200982924	8.55758326	8.696275755	7.994901234	7.730556013	7.786101776	7.965017603	7.458463473	7.419296921	8.452492581	8.538808859	8.288592051	8.095856906	8.526805272	8.541688422	7.833305553	8.076637074	7.770854185	7.783088673	7.376184798	7.38204777	8.421643721	8.566804835	8.273872326	8.129341052	8.570784527	8.524948921	7.835048334	7.952589939	7.678813612	7.806189804	7.395719559	7.47812495	8.437371524
189	6.165794388	6.500087388	6.320152848	6.410451084	6.335392669	6.0531459	6.440770935	6.225311077	6.070359532	6.289258599	6.076441361	6.210064622	6.102412363	6.512154045	6.297337928	6.239957782	6.104730192	5.942282641	6.358371549	6.151603031	5.926457521	6.146765219	6.247869446	6.121567047	6.567681299	6.424318237	6.10665592	6.374171384	6.149537168	6.429546352	6.349926295	6.455672279	6.327660006	6.250913812	5.888536646	5.917294157	6.550625506	6.275440508	6.104791982	6.403995788	6.247399945	6.319406657	6.2280693	6.222915537	6.206255507	6.226885437	5.92367835	5.617802272	6.127231567
190	8.264578753	8.413972334	10.59490641	10.54164463	9.419755697	9.401495829	8.271812703	8.1920502	8.795826945	8.796952493	8.853917054	8.965606208	8.263842225	8.426837551	10.65638075	10.58433554	9.468487803	9.522970147	8.335402131	8.222434734	8.902466627	8.812563549	8.87526208	8.977120143	8.344457545	8.369787411	10.67315682	10.54012129	9.420553354	9.480602215	8.221914902	8.40988633	8.69465629	8.676393172	8.795241739	8.960594715	8.49679866	8.395317935	10.73897039	10.66312481	9.504424146	9.537776828	8.295896695	8.37264023	8.807353008	8.732118627	8.832902633	8.999236122	8.619305912
191	5.415862736	5.42219864	5.681091344	5.74637358	6.449554936	6.2276278	6.440770935	6.482065896	6.350442929	5.967361062	6.228429015	6.032295991	5.386526241	5.510657594	5.611257801	5.689032476	6.65996056	6.239094725	6.451588113	6.583445862	6.405152884	6.168821506	6.10564244	5.960836937	5.736993323	5.905999774	5.867451496	5.743173622	6.286900782	6.302753422	6.517896866	6.607538498	6.14951113	6.380557028	5.863040091	6.011798587	5.93978992	5.992122655	5.932093555	5.902217771	6.419785828	6.432012449	6.627792562	6.711969796	6.161800145	6.419761444	6.146455705	6.154859216	5.108123688
192	4.044246864	4.930433349	5.365102694	5.116405136	5.096083313	5.281513171	4.921607893	5.087959136	4.848152375	5.011898703	4.347446453	4.349838607	4.490610418	4.782873314	5.397862651	5.166078045	4.909497827	5.107628332	5.214946595	4.859278818	4.639363353	5.028977597	4.412647253	4.370821827	4.250438818	4.886195494	4.224726311	5.020819785	5.077236509	5.10956119	5.430017469	5.608769896	5.394552169	5.165080291	4.381561648	4.430738079	4.627104202	4.837482073	3.948772247	4.965497336	5.049496861	5.061723482	5.440113361	5.741024214	5.289407617	5.225036669	4.239665458	4.197360699	4.069131521
193	5.81435847	5.930281374	6.017107589	6.081526747	5.88024072	6.190636791	6.080627446	6.57320731	5.823745471	6.17679378	5.525498002	5.68656434	5.802388411	5.992131614	5.983799851	6.09168961	5.859245326	6.35788426	5.961901314	6.517035383	5.900420526	6.006839211	5.568590718	5.609646005	6.003744657	6.21459597	5.62857211	5.802809579	6.017581193	5.947668146	6.532239966	6.373290627	5.760067232	5.991555706	5.226829961	5.84211777	6.173327671	6.333613391	5.539134633	5.786574719	5.878482543	5.781590288	6.441730644	6.42386367	5.861773395	5.930070994	5.036873467	5.755599982	5.964532
194	7.857116599	7.794357278	8.07215372	8.141737073	8.023954459	8.011222524	7.714879556	7.7066363	7.592037639	7.735437449	7.447794868	7.078756315	7.852015435	7.787206014	8.09064794	8.218965653	8.066225119	8.024004059	7.700445886	7.708406948	7.521517888	7.798170392	7.357471611	7.109973584	7.897123076	8.018406867	8.262194948	8.075851686	8.026160808	8.148806551	7.587641026	7.478823298	7.642005656	7.477317118	7.394097206	7.281301818	7.997365203	8.103695917	8.269341394	8.081071428	8.053148593	8.133570764	7.538514985	7.191192524	7.694502868	7.456213016	7.306159235	7.252261209	7.718424331
195	10.70272889	10.74311426	10.83832552	10.813973	10.97913841	10.91737475	10.66545081	10.70323771	10.64657576	10.69683477	10.31211945	10.40061493	10.71536258	10.76766541	10.90923574	10.85688889	11.03000064	10.99192845	10.66158594	10.76102512	10.69401483	10.74926031	10.33456864	10.4431033	10.69153308	10.69534291	10.82579769	10.83014744	10.89019596	10.93125375	10.70339163	10.64464167	10.64570897	10.63699315	10.3687332	10.36133446	10.78239685	10.77992388	10.90443608	10.8754212	10.95893847	10.96571922	10.74613167	10.66547087	10.70869774	10.69927844	10.47443547	10.36910772	10.64720447
196	10.33559458	10.37411591	10.82166225	10.81066027	10.83803262	10.86624337	10.7508007	10.68887407	10.45959734	10.49664544	10.55125522	10.58017562	10.36170282	10.41708069	10.9164208	10.8576065	10.91482743	10.94367617	10.74497395	10.71825284	10.52750929	10.57646324	10.59518505	10.66369951	10.41267648	10.31793956	10.81351433	10.66856434	10.77960043	10.8314351	10.58712762	10.68959216	10.43045253	10.41000977	10.56136619	10.55326628	10.49169415	10.37499547	10.93049768	10.80138004	10.8905632	10.93419933	10.68070951	10.75672538	10.53767508	10.52247065	10.69666076	10.64219321	10.18934787
197	9.275896298	9.199271829	9.511757767	9.493705101	10.21245228	10.22179421	10.10715912	10.11195878	9.87316226	9.837583433	10.00289903	10.02176208	9.333024569	9.274515845	9.54851879	9.514988085	10.22426676	10.26888224	10.11127885	10.16024421	9.907523077	9.917392723	10.00961855	10.09653169	9.44113675	9.351969146	9.668918173	9.579077119	10.20228744	10.26999547	10.16177333	10.17565795	9.986212471	9.874989541	10.09936315	10.12278919	9.435395202	9.377198921	9.728206249	9.71300394	10.29288826	10.33920804	10.20743541	10.18929985	10.04479675	9.927443202	10.16622461	10.18314076	9.435405872
198	6.933566409	7.028232472	7.518424098	7.396329141	7.425786601	7.478364514	7.621773269	7.324779375	7.179406713	7.075803586	7.691514474	7.787946937	6.936183211	7.215749096	7.510532589	7.391061745	7.557215992	7.537165579	7.573471581	7.268129189	7.270240919	7.125370999	7.78834639	7.805929353	7.138454368	7.124264742	7.484275885	7.34714966	7.365890592	7.216697309	7.538751654	7.438875807	7.110248738	7.233124195	7.761435402	7.754246878	7.185025722	7.226021419	7.663605745	7.65603563	7.508104144	7.349248912	7.62055011	7.424703474	7.174045393	7.317750199	7.910584133	7.905774706	7.290591516
199	8.574619259	8.685039404	8.557571907	8.591155685	7.300985027	7.123462439	7.840984411	7.784989546	7.307318722	7.467108182	7.963234929	7.965627083	8.563486704	8.649286642	8.672369936	8.64522826	7.255581265	7.198165876	7.723057828	7.715827817	7.37794674	7.509309777	8.063088567	7.741408538	8.570231258	8.613141329	8.626805628	8.619833768	7.244642392	7.225462967	7.867645415	7.635479475	7.455207136	7.275413799	8.065191618	8.004598193	8.588585396	8.637788727	8.681073102	8.704920566	7.258441004	7.240059938	7.713205652	7.479876511	7.538080884	7.25841662	8.034271316	7.942317149	8.577688127
200	7.881061621	7.913161408	10.70366923	10.70042507	11.43269348	11.49832064	12.32756146	12.22898751	12.62371421	12.66091448	12.68279657	12.6901154	7.852015435	7.913366511	10.79459328	10.71837372	11.49147502	11.55971811	12.32075469	12.25378621	12.70022237	12.70260191	12.73291611	12.7488023	7.934865938	8.028319427	10.84625195	10.8109119	11.59470253	11.56017064	12.40859088	12.4399768	12.7649393	12.7343386	12.88302842	12.82374398	8.074434578	8.125814206	10.92906209	10.86690514	11.68251387	11.62538325	12.44529201	12.44123962	12.84701408	12.80786682	12.94779274	12.88709781	7.926140207
201	9.333434109	9.445842511	8.316274956	8.166827564	8.934334296	8.90388276	9.884768182	9.853226187	10.54642331	10.57269406	10.9631984	10.96093921	9.25394094	9.381800317	8.253832145	8.178184646	8.926633977	8.876224069	9.7695412	9.684527234	10.51254689	10.51321913	10.90532964	10.87204805	9.680534115	9.635872971	8.420620945	8.446826236	9.093055921	9.162369745	10.02646897	10.12368942	10.7895318	10.84435354	11.26725061	11.24754174	9.437640955	9.457878704	8.170748843	8.273771439	9.035847517	9.053951776	9.855976031	9.893314198	10.66158228	10.69088745	11.15511769	11.09588512	9.556396918
202	6.838934797	6.849073015	7.125293108	6.913747301	7.765133177	7.324660916	8.591847363	8.63084739	9.434806493	9.403933919	9.384424842	9.296172643	6.884611924	6.854389182	7.298121757	6.894204237	7.813483516	7.494582746	8.730848219	8.655707325	9.496244879	9.47269123	9.49521958	9.435362664	6.982425441	6.769819806	6.876574572	6.914389864	7.28620103	7.374767157	8.65772303	8.434472349	9.458547029	9.456778947	9.426537805	9.368144828	7.130541129	6.867571428	7.011175843	7.070778081	7.582567207	7.52879679	8.67949608	8.554977546	9.529946264	9.566871922	9.465298138	9.422996745	6.805209459
203	11.3656034	11.40333119	11.48744556	11.4602609	11.28618883	11.29495972	11.27766623	11.21106762	11.0448854	11.05600099	12.11198304	12.11855792	11.26864237	11.35294705	11.45700913	11.39913616	11.22691948	11.21290847	11.16325084	11.11612119	10.9963119	10.98816813	12.05357016	12.09985967	11.43538495	11.44359208	11.50481428	11.50311567	11.33390628	11.28941381	11.28753912	11.32498849	11.14853413	11.07673634	12.22093187	12.22826976	11.35881987	11.28024047	11.35449129	11.2938316	11.17221577	11.14781193	11.11074898	11.09973813	11.01080699	10.93463904	12.1243698	12.0991617	11.43295771
204	13.35682242	13.449275	13.08097318	13.06426354	13.40730859	13.3900562	14.01139668	13.94139238	14.0631999	14.10492045	14.280781	14.33142013	13.37951294	13.48344183	13.12466457	13.0860832	13.4595981	13.45440459	13.99147186	13.96926473	14.10652143	14.12671915	14.32124967	14.39273555	13.46882066	13.40663312	13.11776031	13.05650357	13.43468055	13.46561859	13.99232423	14.06131144	14.11959165	14.1179478	14.3950117	14.38191996	13.52040114	13.45232956	13.15759618	13.0911259	13.49030188	13.4964715	14.03280163	14.03420905	14.1781812	14.14246845	14.44427879	14.43360629	13.38675713
205	5.204393719	5.453902801	4.92038915	5.247629531	4.013924676	4.782040321	4.262832488	4.543765979	4.464922399	4.668024069	4.421421443	4.271864529	5.423134605	5.441798765	5.066961688	5.089950751	4.347888046	4.427139372	4.029568647	4.424647928	4.760106193	4.512562883	4.4910273	4.089086089	5.10343054	5.51291193	5.056370637	4.880250604	4.416157954	4.507171627	4.337831603	4.611229542	3.907645254	4.702299428	4.381561648	4.737735882	5.19282721	5.5106442	5.380123493	4.684572969	4.485626745	4.009953594	4.113322512	4.399866788	3.73797813	4.617383931	4.333315964	4.752655416	4.756791468
206	6.54127324	6.849073015	8.06310877	7.985982646	7.095879597	7.272511753	6.847368414	6.778663253	6.169885942	6.252735857	6.228429015	6.330347578	6.562391763	6.744322886	8.054631554	7.965648013	7.059899012	7.349201651	6.85797467	6.794409302	6.14178859	6.274311735	6.225117456	6.43886893	6.772143862	6.721759724	7.967677587	7.904962156	7.139727199	7.310309203	6.694077965	6.894197479	6.16834912	6.380557028	6.412540538	6.184045638	6.889352315	6.715437753	7.989794631	7.984656527	7.268500945	7.250334821	6.734809248	6.696524961	6.11593126	6.247375561	6.50953887	6.203843162	6.570771857
207	4.348991911	4.178568802	9.302877369	9.323781492	9.868411128	10.01516822	9.750806405	9.828773318	8.460600311	8.426667666	6.574849763	6.560941347	3.902574689	4.079330824	9.320538653	9.345270257	9.904256466	10.04077445	9.710414482	9.830103334	8.465299462	8.411365294	6.533632484	6.664422993	4.250438818	4.236244961	9.385962931	9.306083919	9.918939319	9.916501334	9.770783381	9.979377155	8.388146166	8.320198639	6.698574552	6.691994927	3.799640382	4.079290915	9.359685811	9.322521794	9.952643115	9.923733448	9.730431365	9.879702329	8.387389386	8.243650576	6.643553701	6.740565003	4.291374795
208	6.126269694	6.100189489	7.692749226	7.492085062	7.480527554	7.455157962	7.498263192	7.342160747	7.100876914	7.086219692	6.288964846	6.310984006	5.856927796	6.235320388	7.695645891	7.460729203	7.47228257	7.570349423	7.349572681	7.257998642	7.051082693	7.254740084	6.130342101	6.266171798	6.120648916	6.362973436	7.861152051	7.684900208	7.484890803	7.405947379	7.552889916	7.59242906	6.977691111	6.841035986	6.546708218	6.618809445	6.173327671	6.275440508	7.782844106	7.435740126	7.465012386	7.503248202	7.451532406	7.506691443	7.239678267	6.839708148	6.50953887	6.545333898	5.898455964
209	8.322560722	8.318175707	7.810927559	7.695438424	7.183338444	7.316099245	6.569085406	6.602351671	6.883531143	6.708766646	6.228429015	6.476555818	8.298738471	8.404393944	7.847708472	7.638265745	7.071495282	7.320233025	6.699769393	6.374273817	6.978271832	6.866640893	6.247869446	6.459071959	8.340445436	8.213483482	7.572857062	7.511064116	6.935486588	6.967811268	6.349926295	6.548696139	6.501145729	6.699116559	6.204968153	6.184045638	8.293598426	8.064153695	7.656683359	7.560688375	7.017268564	6.796945775	6.2280693	6.326885453	6.371526598	6.798646029	6.221861249	6.179559073	8.211104252
210	9.795423337	9.888691876	10.02049855	9.989479063	10.04093915	10.00854126	9.889384777	9.862290205	9.843322831	9.909732709	9.771444297	9.623012863	9.656918007	9.798037282	9.951057187	9.935060887	9.989246249	9.974147169	9.792885971	9.770775854	9.823417399	9.81796301	9.635548895	9.583048127	10.05449048	9.991733219	10.25813969	10.22658025	10.12308349	10.23243953	10.05778996	10.12116742	10.08865732	10.11745979	9.988777825	9.939582674	9.867240956	9.827015955	10.07049015	10.05665243	9.966613645	10.11157368	9.912435117	9.867685672	9.967806301	9.980425802	9.882331529	9.731461894	9.970982157
211	3.764262162	3.930737251	6.273862516	6.183398273	5.784036282	6.29888055	6.884840932	6.912672964	6.97443481	6.74865688	6.813345196	6.730854067	3.794949349	3.661598847	6.297337928	6.072036997	5.804705867	6.39540235	6.830470611	6.940919215	7.002952676	6.797540355	6.990144177	6.5930859	3.859947588	4.486848602	6.236299188	5.968215247	6.485500545	6.351615847	6.574433031	6.894197479	6.956171669	6.959900878	6.900047853	6.801878282	3.418125431	4.40284175	6.183960659	5.924274227	6.573754609	6.197261925	6.627792562	6.912446801	6.982855221	6.993180752	6.954799985	6.836876198	3.221969557
212	5.81435847	6.038794818	5.750346572	5.952804505	6.38542943	5.901158246	6.714926323	6.803972844	6.350442929	6.567221923	6.799540287	6.759706984	5.716507102	6.194045201	5.869983327	5.948143861	6.408892636	5.809615318	6.637648938	6.780321881	6.348503384	6.632757296	6.921043615	6.681719419	5.898523052	5.647626178	6.311782668	6.084913534	6.202592879	5.667948067	6.459054484	6.502933842	6.424863834	6.300905092	6.609385779	6.54171206	6.037786004	5.72865699	6.39832318	6.089545318	6.185035303	5.752970392	6.54618007	6.665130223	6.42892786	6.401593637	6.625154194	6.582852232	5.898455964
213	8.126167831	8.318175707	8.209654495	8.227708651	8.844770127	8.784831745	9.240821503	9.248432592	8.889324475	8.742017652	8.853917054	8.872910918	8.115149407	8.386184232	8.226343639	8.187347235	8.907351089	8.780217145	9.218493167	9.240784325	8.828450673	8.777106957	8.849460209	8.908990049	8.066996201	8.105259498	8.139113367	8.2067159	8.62724553	8.789383869	9.172212375	9.150013405	8.684877157	8.756207675	8.821953797	8.79771859	8.033447914	8.041061812	8.136328316	8.066269895	8.695329162	8.769591557	9.104156305	9.115598273	8.687030688	8.724830626	8.808649007	8.745820008	8.006754752
214	7.185092759	7.794357278	8.205550175	8.239582531	7.633292608	7.545825118	7.769325608	7.686364545	7.792728704	7.874139608	7.447794868	7.414343324	7.180284114	7.744959421	8.316005658	8.236726989	7.749952896	7.618736516	7.767245486	7.624154128	7.814265053	7.893969826	7.477840381	7.267191861	7.539360931	7.298204448	8.310839972	8.228625938	7.640398167	7.723109001	7.786209382	7.945930694	7.933856198	7.692355743	7.376184798	7.373174283	7.723217791	7.408507009	8.407706682	8.286598882	7.785346579	7.839010881	7.786117515	7.99739566	8.015009543	7.630131921	7.540201983	7.427467043	7.460504081
215	12.77638919	12.83363596	12.41442192	12.38028248	12.12954264	12.12002074	12.35813586	12.27128307	12.31977609	12.39006324	12.62721858	12.65718821	12.71242306	12.80010698	12.41148095	12.34670812	12.09893805	12.10065582	12.2714287	12.21830497	12.3019021	12.34793504	12.60024071	12.66377213	12.80319792	12.85541829	12.47534747	12.41547397	12.12558801	12.14843746	12.33839694	12.38427419	12.38958142	12.39516192	12.73913048	12.73562057	12.73485525	12.77430501	12.43510592	12.33225344	12.05472732	12.08249255	12.26541035	12.26921034	12.33746895	12.31252584	12.65766445	12.66922501	12.86304683
216	9.771603023	9.778762875	10.30766551	10.25426903	10.59477768	10.51431728	10.81772243	10.79681959	10.62393805	10.6307724	11.16644593	11.21449456	9.77137349	9.806620579	10.36227232	10.24910448	10.6311938	10.57508119	10.77684471	10.82418394	10.66531136	10.65766948	11.15143257	11.28451437	9.694746644	9.773363912	10.31427966	10.18329391	10.51875929	10.58553627	10.78201588	10.85353898	10.65241496	10.66907065	11.22409142	11.22614169	9.675050534	9.72746949	10.33939182	10.13321493	10.53296525	10.58328408	10.74978196	10.7539302	10.62110878	10.6160456	11.22551043	11.23935479	9.763915588
217	9.253140627	9.263299816	9.971790612	10.00810967	9.685786147	9.739118012	8.956927347	8.947102041	8.71903684	8.809579914	8.38905696	8.46775088	9.230894654	9.286837991	10.00192882	10.03994351	9.748630188	9.767913474	8.988970605	8.966860488	8.764933894	8.836874665	8.483071298	8.499950824	9.397391476	9.20894652	9.94858221	9.973327024	9.628723692	9.659432062	8.892636919	8.993352727	8.764413466	8.870975912	8.581297771	8.56037467	9.378084244	9.257087162	9.97633085	10.00842742	9.648122652	9.68138547	8.91228931	8.920009716	8.894834848	8.909732753	8.60777551	8.58871305	9.206530853
218	4.910720617	5.10032458	4.072607218	3.894321455	4.013924676	4.509091693	5.224109328	5.206581694	5.15065381	5.582117677	5.713915394	5.656195002	4.854544278	5.037429539	3.93330303	3.782275204	4.098685955	4.56522922	5.127247005	5.234764869	4.974942295	5.370918271	5.604293151	5.842785802	4.943346687	5.05085214	3.610899448	3.846091294	3.920763772	4.112793607	5.367398042	5.095251371	5.517185748	5.01341892	5.699804921	5.58977243	4.91190317	4.837482073	3.855121741	3.32947975	3.8975724	3.802169373	5.510656794	4.854217503	5.445906246	5.183107669	5.695807676	5.465439536	5.220560311
219	7.011564837	7.461563427	8.189015125	7.757316245	9.459229614	9.449257927	10.0587964	9.979387507	10.11587165	10.07704777	10.69520307	10.8147915	7.069176665	7.38118627	8.184103172	7.825965294	9.468487803	9.490833277	10.08533328	10.00535396	10.1198638	10.15967525	10.7214633	10.86733154	7.183944495	7.205141685	8.122438743	8.026676073	9.426140976	9.546793691	10.13147538	10.19257295	10.1866193	10.1654746	10.91619046	10.87025898	7.216755387	7.343929801	8.204367249	8.12458612	9.48514252	9.62327553	10.21669697	10.21527263	10.28394159	10.27675681	11.00132432	10.99860171	7.117456886
220	13.91729738	14.00944805	14.52734829	14.53503042	14.88085571	14.88118907	14.96011153	14.91186747	14.85550986	14.87503813	14.58401911	14.60329898	13.85039992	13.94846246	14.50239707	14.47332635	14.84598784	14.83929765	14.8465266	14.83329236	14.81700306	14.83265017	14.52505088	14.56151212	14.10190032	14.06794972	14.64299998	14.61293566	14.96037873	14.99522837	15.02013633	15.098403	15.01687882	15.02076256	14.80383203	14.76388726	13.95826993	13.92362524	14.50061596	14.47282957	14.82408887	14.86161693	14.8798448	14.91139355	14.89884211	14.87716187	14.69468675	14.63267535	13.97472836
221	5.571118285	5.737658008	5.816428993	5.952804505	6.211414276	6.073608045	5.687009143	6.384776071	6.350442929	6.52190115	5.957155742	5.146088063	5.593417001	5.892442735	5.821817556	5.904363417	6.104730192	6.218309538	5.683119877	6.465141109	6.405152884	6.517162336	5.832161614	4.986424383	5.609430982	5.747015408	5.94536402	6.22229268	6.270428742	6.181861848	6.003851343	6.406809873	6.545050993	6.62255321	5.783729951	5.283730892	5.989619859	5.967838566	5.954845699	6.183983304	6.437727691	6.319406657	6.141797304	6.404982536	6.670194309	6.712840048	5.95348069	5.42469478	5.068609437
222	11.74981494	11.79276935	11.62364208	11.60037565	11.87242997	11.78558887	11.91110644	11.83107568	11.5524266	11.50879221	11.15835605	11.16479882	11.77592159	11.86419181	11.69828927	11.64714843	11.95337012	11.8748232	11.91749972	11.87440554	11.63063506	11.58524839	11.23423361	11.21344953	11.72766021	11.63292968	11.55964793	11.50685605	11.76714827	11.80569686	11.86895927	11.87873446	11.52753571	11.53403275	11.21467262	11.1483132	11.83150927	11.74108711	11.68941801	11.64293692	11.88161572	11.90607933	11.94713627	11.93925929	11.6374801	11.59475947	11.32076948	11.25904402	11.54427667
223	6.000751159	6.559584262	5.176685155	5.582004823	5.417957087	5.20937555	5.599558221	5.60244894	5.367428519	5.426862128	6.728461913	6.759706984	6.079660399	6.495262631	4.981849793	5.581940547	5.425451464	5.278000493	5.554541058	5.391261372	5.403502687	5.166871449	6.740303246	6.611253584	5.854187236	5.817307098	5.370655668	5.348859719	4.958869361	5.218948878	5.233363619	5.772004846	5.329090967	4.972874556	6.900047853	7.066927207	5.463566286	5.757276885	5.123198555	5.402589764	4.952993331	5.152174523	5.440113361	5.647734995	5.289407617	5.049472477	6.831826016	7.012121777	5.805366144
224	6.204265058	6.698402953	7.595727508	7.478788652	7.660642217	7.103700097	7.482053579	7.5130388	7.56303875	7.88013818	7.465388204	7.510847346	6.252357531	6.72995486	7.648097596	7.58379508	7.713410538	7.005385784	7.443341363	7.608292418	7.620534773	7.880667546	7.468184458	7.509237853	6.748115502	6.580690908	7.59115127	7.668963679	7.527101445	7.502866289	7.404856243	7.494497639	7.801345258	7.78893937	7.683465624	7.451136775	6.822182179	6.577803635	7.592840176	7.714161876	7.54994604	7.450752291	7.460470486	7.434046755	7.856682603	7.840312104	7.616699403	7.583680929	6.527708721
225	10.67560349	10.66569111	7.608218089	7.630787242	8.22969838	8.08866474	8.367569644	8.337805785	8.487858021	8.315966417	8.447765028	8.391449114	10.65411889	10.69092795	7.67545963	7.747607791	8.261106503	8.099826697	8.295725773	8.356661278	8.469732922	8.373879752	8.45401408	8.367271274	10.66290228	10.58465906	7.597198149	7.674295439	8.139339789	8.216321706	8.328487048	8.229636661	8.540516659	8.484237446	8.441871927	8.403623406	10.68745509	10.62548849	7.563532554	7.695045496	8.186461095	8.235358105	8.401773408	8.240428396	8.542810199	8.478439252	8.50082805	8.401924971	10.49994505
226	8.986894708	8.935772859	10.65257556	10.58572368	11.32996743	11.24734548	11.72175511	11.73154019	11.44277809	11.52754434	9.804651072	9.801850598	8.940189263	8.97280888	10.72836679	10.63041257	11.38455612	11.35714759	11.75190371	11.77089479	11.51688542	11.5903645	9.880893588	9.856815926	9.076469839	8.988037026	10.61772022	10.54303865	11.26542516	11.26570714	11.76348548	11.78982649	11.49012202	11.5072225	9.876990153	9.765723842	9.180389195	9.139711205	10.69234481	10.65737508	11.37438155	11.38893518	11.85015081	11.84039457	11.62115471	11.60273318	9.963296191	9.8725846	8.88404119
227	4.480195962	3.930737251	5.035845696	5.215925371	5.758948259	5.478519733	5.474045761	5.450467461	5.495733365	5.426862128	4.684374808	4.909101494	4.267194315	4.079330824	4.981849793	5.273229012	5.804705867	5.500903783	5.375809914	5.391261372	5.440111118	5.480790645	4.829477164	4.870534181	4.442352771	4.092469936	4.984374676	4.765036133	5.186624198	5.320623949	5.268057613	5.665258739	5.394552169	5.235323142	5.101609406	4.561474255	4.56271768	4.250117664	4.906889839	4.684572969	5.418168545	5.195358674	5.24700587	5.800025782	5.445906246	5.183107669	4.920980934	4.614562257	4.069131521
228	8.663591401	8.881433751	8.579939388	8.678072037	8.413753959	8.415604037	8.473852324	8.372054662	8.367230585	8.555948302	9.291316477	9.278835527	8.647107446	8.841974221	8.570385388	8.67484593	8.446192683	8.481947089	8.325584869	8.327893775	8.295879972	8.56894917	9.209622465	9.224359351	8.617417002	8.661712198	8.684743036	8.453043614	8.484585835	8.633462416	8.332590449	8.320377722	8.533268476	8.462437768	9.294481889	9.394694768	8.568231612	8.675765526	8.636029668	8.365293423	8.508484193	8.599180023	8.32555125	8.282414343	8.498810174	8.342196453	9.309817289	9.3942678	8.639673085
229	9.153442226	9.22016377	9.447174571	9.201628024	9.601855673	9.625908282	9.654650196	9.607666497	9.385966354	9.389287287	8.987770806	9.092940146	9.106984598	9.139710236	9.482277354	9.124552024	9.620291129	9.583142078	9.578165652	9.516234923	9.418110885	9.342904782	9.017768159	9.062126917	9.109851291	9.037954875	9.341628049	9.174935131	9.586099648	9.667495567	9.518621031	9.5550666	9.377893981	9.43828463	8.969621361	9.251938997	8.951235863	8.941975805	9.303179902	9.196785264	9.508674179	9.579122928	9.447646302	9.436997613	9.308249785	9.377690268	8.940988267	9.184530202	9.114939625
230	9.080347711	9.127362649	9.076639946	9.027652255	8.962078924	8.901023144	8.837781784	8.868311513	8.868735488	8.831415396	8.586874165	8.556754123	9.106984598	9.20609414	9.103520308	9.033493979	9.051922498	8.972458438	8.865674532	8.912999984	8.988402541	8.780692087	8.598212522	8.682866534	9.142477791	9.064690876	9.002072137	8.966916718	8.996208274	9.099389031	8.963147283	8.928480718	8.930865638	8.900999852	8.661133106	8.617847121	9.233056747	9.20089542	9.126565343	9.088634237	9.085060355	9.182922084	9.12398123	8.913344607	9.067431932	8.960257925	8.796367559	8.778525342	9.102765179
231	8.475871773	8.393681314	8.669078616	8.732303625	8.476659548	8.328894078	8.473852324	8.438205718	8.337571198	8.426667666	8.115852881	8.014328888	8.483412635	8.521640999	8.789697451	8.6910412	8.519990385	8.378017237	8.518900275	8.466316693	8.349789288	8.470275455	8.037199595	8.173030194	8.391752214	8.467740715	8.707281844	8.583455646	8.484585835	8.432364632	8.439187931	8.470583189	8.284036114	8.383435384	8.19347509	8.109835694	8.407964916	8.550544843	8.74773592	8.653032354	8.562631624	8.554272109	8.530429009	8.537746525	8.377703923	8.429964508	8.277519079	8.162738611	8.353542957
232	4.711458533	4.574374638	6.531643064	6.396376825	7.274674834	7.218406628	5.440884037	5.791458875	5.263108824	5.289380827	5.186755962	5.527890156	4.743131237	4.250152867	6.463518313	6.482561086	7.19325704	7.187511632	5.127247005	5.721242504	5.161894047	5.028977597	5.052637081	5.609646005	4.442352771	4.700295868	6.451843977	6.387217451	7.210511424	7.318525711	5.852043626	5.918633471	4.991046047	4.972874556	5.057331642	5.427812574	4.627104202	4.726066724	6.463239623	6.419607755	7.017268564	7.087954263	5.673256052	5.800025782	5.113843424	4.679019366	4.920980934	5.465439536	4.756791468
233	8.444076147	8.247572492	7.544654839	7.54407812	8.044862935	8.171683432	7.432302472	7.196867366	6.859881182	6.681546918	6.5253849	6.701412315	8.452754141	8.310956053	7.584566986	7.677810187	8.156102905	8.219706788	7.228360689	7.421231246	6.820602638	6.66415185	6.533632484	6.765221385	8.274686186	8.277219867	7.464565322	7.620069813	7.870930205	8.048640573	7.35731288	7.082277692	6.501145729	6.635599273	6.669453326	6.557464668	8.389522394	8.42237683	7.607273705	7.739262628	8.047317405	8.188036954	7.387365581	7.213066801	6.685977069	6.712840048	6.549115759	6.852321028	8.398059996
234	5.81435847	5.630756165	4.959910251	4.631070938	4.385762757	4.830938742	5.629301429	5.686502194	5.495733365	5.522005176	6.099159025	6.123916654	5.625188008	5.839890194	4.891400172	4.522682296	4.560318409	4.807138893	5.214946595	5.69144045	5.403502687	5.408479847	6.080512532	6.266171798	6.043774575	5.817307098	5.020821719	4.639815708	4.829915626	5.146952917	5.805565092	5.519659682	5.808906104	5.570317995	6.099746439	6.263024738	5.779058315	5.757276885	4.70696208	4.577301733	4.738153505	5.237287675	5.900427359	5.477450297	5.74608881	5.522706597	6.221861249	6.297087309	5.653397867
235	6.898802884	7.090068746	6.320152848	6.33866522	5.88024072	6.011329811	5.569188884	5.316187457	5.79908626	6.033443411	6.491440261	6.476555818	6.871425818	7.075056753	6.332140681	6.358262535	5.859245326	5.99211218	5.620262426	5.532430941	5.577907297	5.982139565	6.533632484	6.478995975	7.052772856	6.804842535	6.140175181	6.147591071	5.936378846	5.767337235	5.757539196	5.579673789	5.735013475	5.796256657	6.340467714	6.282111964	7.03884548	6.772632373	6.183960659	5.924274227	5.930095378	5.534957603	5.846899332	5.36471303	5.74608881	5.740719387	6.339389416	6.227725247	6.653223776
236	7.022371043	7.028232472	6.20973696	6.199698844	5.17407153	5.281513171	5.474045761	5.513194019	5.298726803	5.459278667	5.347190523	5.101703154	6.871425818	7.052140151	6.206470637	6.257464101	5.273090599	5.107628332	5.520522456	5.807123874	5.403502687	5.582884306	5.152479639	5.041055677	6.772143862	7.03858319	6.123512896	6.036051109	5.583237352	5.837628885	6.349926295	5.82255511	5.224968829	5.397282867	5.304652779	5.789731735	6.889352315	7.086376966	6.104791982	5.737590773	5.488711978	5.723771231	5.977170306	5.884236585	5.445906246	5.488687594	5.466997557	5.850944962	6.626260013
237	8.170560921	8.256589175	7.80008045	7.67809165	8.023954459	7.940569766	8.765959699	8.729909935	8.507017257	8.589284905	8.724740505	8.613178493	8.186095074	8.276768633	7.88334544	7.664748772	8.025071492	7.918429181	8.741962714	8.802333012	8.551479032	8.585441488	8.777007317	8.674251115	8.012564379	8.273057268	7.609216399	7.736785362	7.924551136	7.753729511	8.634643923	8.656234606	8.355641175	8.36397001	8.704845056	8.79771859	8.045277689	8.281702373	7.75069867	7.75780569	7.987671349	7.790549713	8.713540394	8.617820727	8.444175155	8.36112287	8.82486331	8.86862259	8.365820833
238	6.851108815	6.98548496	7.450681625	7.301335873	6.192800226	6.133308737	6.406826296	6.148356017	6.526001381	6.475110368	6.558549193	6.593360368	6.884611924	7.108763244	7.540603768	7.326178137	6.170909403	6.016396064	6.299406416	6.277296299	6.674620214	6.499865902	6.356539586	6.904330409	6.748115502	6.78158877	7.3257947	7.214368985	6.113050751	6.252177892	6.064320615	6.664074644	6.344322291	6.470674558	6.283947292	6.573047132	6.766099402	6.841077454	7.232155687	7.256099604	6.097453582	6.197261925	6.001870163	6.442500888	6.351873852	6.383194122	6.316637272	6.467236852	6.626260013
239	11.27757713	11.24244896	11.05055178	11.03276775	11.21936223	11.19460715	11.24621829	11.22811327	10.95914242	11.01569976	10.97091746	11.07510139	11.29295372	11.23770963	11.03140666	11.04252651	11.23789594	11.21815247	11.19257754	11.17787482	11.0214438	11.04144074	10.98027308	11.08202171	11.33006349	11.17574253	11.08817903	11.03675074	11.17041263	11.24807127	11.16172407	11.30234743	10.99145474	11.05201332	11.12030631	11.07016929	11.26519334	11.12418539	11.07639611	11.03912887	11.1580809	11.20703781	11.13677067	11.19349362	10.9918852	11.03749231	11.11529786	11.02354444	11.10457403
240	9.812644951	9.949729484	11.81055583	11.7424064	11.43961762	11.41958231	10.58804664	10.52445866	9.448745554	9.457069827	9.42769709	9.439036125	9.797751767	9.985094951	11.85046281	11.74386143	11.47574275	11.4408336	10.56788532	10.53112748	9.476553885	9.490314547	9.511764133	9.427694325	9.762283242	9.779245957	11.71160901	11.68414672	11.3686589	11.40243372	10.44558989	10.50459709	9.423692269	9.394825847	9.411226732	9.448485908	9.783201066	9.763185544	11.68899399	11.67092804	11.3497186	11.36194522	10.40556019	10.42426632	9.399619739	9.37536488	9.404561958	9.38101764	9.731072796
241	14.5783755	14.59251998	14.4787009	14.46342614	14.83592067	14.77439946	14.79359978	14.71427715	14.82052112	14.82353685	15.35440474	15.35801357	14.62005265	14.65283803	14.57303674	14.519346	14.92416827	14.86626971	14.81716013	14.76501745	14.89061237	14.8978081	15.42023052	15.44059549	14.50902679	14.47888764	14.44830541	14.38341855	14.75283255	14.73534664	14.67052525	14.75214068	14.79837935	14.76771609	15.35047788	15.30577962	14.69159762	14.60554227	14.58513406	14.58822175	14.89408759	14.87527067	14.80078323	14.82336522	14.94137872	14.89289518	15.49341218	15.44296485	14.42710537
242	2.764960191	4.018164342	3.750800032	3.724463982	5.17407153	4.968412794	7.997425094	7.889175411	8.408570581	8.438911027	6.653699371	6.349454695	2.89331553	3.661598847	3.83965535	2.672861197	5.009340384	5.061694796	7.817143335	7.752370167	8.383075212	8.364354179	6.514995387	6.311322482	3.859947588	3.547958257	4.160838621	3.407823146	5.635623387	5.287522098	7.833305553	7.863832464	8.380088319	8.526872807	6.768905265	6.828089467	3.264674058	3.39633981	4.272322431	3.32947975	5.265805809	5.237287675	7.713205652	7.558870885	8.313112008	8.346951385	6.426971089	6.655082887	3.221969557
243	14.40154754	14.38860051	14.38614057	14.33845133	14.50036235	14.47711363	14.30188952	14.28588115	14.00138075	14.04677695	13.95796	14.02574841	14.40883616	14.42486052	14.44684908	14.37726001	14.55329998	14.52969215	14.28599842	14.31761255	14.05148124	14.08664025	13.99596361	14.08838115	14.28806802	14.20474258	14.20991862	14.15882101	14.31215549	14.34611381	14.10845544	14.18253229	13.87339885	13.84868422	13.88301995	13.82992991	14.33993114	14.253464	14.25456253	14.28710698	14.36310263	14.3999106	14.13865363	14.16367107	13.93033941	13.90145119	13.94386475	13.88206161	14.18320403
244	5.313999382	5.788278092	5.940152492	5.990768986	5.90332183	6.190636791	5.991827396	5.482171622	5.02868648	5.490982803	5.347190523	5.349582677	5.144918085	5.699469305	6.109493119	6.274760535	6.035368648	6.154094475	6.106506152	5.59815231	5.071444325	5.445088244	5.416229853	5.457285428	5.409471819	5.59524011	6.10665592	6.068809241	5.827993755	5.989436601	5.757539196	5.847181186	5.394552169	5.514913963	5.5480751	5.32112262	5.463566286	5.212974272	6.124995153	6.165583789	5.740743771	5.723771231	5.642169297	5.856708883	5.553058541	5.588428716	5.337367771	5.465439536	5.756467349
245	6.838934797	6.37318469	6.76149765	6.893848669	7.013421432	7.021827007	7.14374557	6.889215278	6.83583706	6.837656568	6.684070864	6.716208293	6.703008489	6.275447472	6.906109528	6.882969198	6.951111594	7.017467618	7.084426559	6.876161801	6.875096221	6.893380276	6.707849287	6.681719419	6.875577941	6.633598331	6.876574572	6.76247231	7.074807435	7.088034097	7.043589364	6.929220188	6.977691111	7.116992699	6.727119569	6.706196833	6.766099402	6.478165343	7.011175843	6.738705558	7.153784145	7.064854104	7.051096237	6.829914201	7.008186204	7.075703258	6.863566093	6.706977473	6.556559823
246	11.43093226	11.479436	10.97600937	10.98006878	11.70478794	11.69645365	12.33067651	12.27213347	12.04127359	12.08874398	13.31741993	13.33127047	11.43528692	11.52716882	11.03800966	11.01770026	11.77070249	11.75365928	12.32445635	12.28779348	12.10114959	12.12034311	13.3683186	13.39387657	11.45081957	11.4188429	10.98242286	10.9371443	11.6848606	11.6641723	12.29410712	12.34130972	12.11339686	12.09424113	13.41599045	13.33878	11.49552003	11.49354384	11.0175	10.99812427	11.74913827	11.71528467	12.35471128	12.33396596	12.18094499	12.15198647	13.4892349	13.39613669	11.3374804
247	7.600113959	7.775661729	7.651102681	7.64870865	7.687482983	7.812508213	8.25283002	8.253049934	8.012436077	8.122060688	8.642064934	8.617125605	7.554897138	7.744959421	7.648097596	7.716299566	7.813483516	7.918429181	8.202251253	8.366124369	8.154331457	8.170282321	8.77309132	8.754091891	7.518205163	7.606822357	7.696297109	7.320193374	7.68458145	7.801409419	8.139995376	8.206030708	7.819335297	7.95426026	8.791867686	8.712344371	7.663068753	7.723361826	7.731061893	7.428042058	7.867064906	7.85256311	8.208405911	8.25631666	7.924775645	8.104570693	8.864619292	8.691039882	7.460504081
248	5.684313835	6.059551364	5.816428993	5.606664034	6.17394287	6.2276278	6.599456899	6.828846067	6.495629888	6.596663665	7.228359534	6.984124675	5.560930549	5.892442735	5.79711791	5.581940547	6.081978202	6.086887479	6.43342042	6.849422419	6.512185887	6.499865902	7.237551138	7.232401572	6.175730488	6.265769569	6.072339319	6.002531848	5.915343465	5.743124454	6.961177519	6.731764911	6.843479027	6.648528418	6.961403794	7.183178491	6.013903933	6.275440508	5.837317532	6.029765228	6.004209436	5.723771231	6.734809248	6.696524961	6.791871097	6.455424777	6.732187765	7.240570929	5.805366144
249	11.07904125	11.10068464	11.15640396	11.14697557	11.40819388	11.39387778	11.33124407	11.2921164	10.66886374	10.69938144	10.22572021	10.21254365	11.09516987	11.1668096	11.21101225	11.17163401	11.46369243	11.44363451	11.31174192	11.30816053	10.74062024	10.71219269	10.20685134	10.27237156	11.02536785	10.990412	11.08495523	11.02896803	11.30184602	11.28889121	11.2204774	11.2657086	10.62198945	10.59753428	10.17642542	10.18875479	11.0457389	11.0334962	11.12108669	11.06665835	11.3520857	11.31987959	11.26346792	11.26264097	10.69608848	10.65395179	10.21778782	10.25171783	10.85382154
250	4.763913021	4.930433349	4.750497741	5.009507746	4.449873774	4.67897167	4.102428028	4.482383053	3.84847653	4.774912413	4.957323436	5.008614011	4.90718208	5.037429539	4.744113508	5.089950751	4.347888046	4.750357067	4.517454525	4.424647928	4.113345609	4.765084098	4.703457663	4.808900158	5.314493115	5.198626654	4.65398228	4.595537993	4.874193341	4.949477178	4.577980921	4.966297773	4.490051503	4.545247201	4.915709781	5.205908149	5.149643105	5.369472902	4.70696208	4.122951755	4.617408315	4.691270372	4.924152502	4.797434479	4.802500068	4.794912066	5.194930141	5.201685576	4.706188544
251	6.989706525	6.750394431	6.879547519	6.893848669	7.925924885	7.877959454	8.603132972	8.485901574	7.996256558	7.967246466	7.938253302	8.101437187	6.884611924	6.827649791	6.894513261	6.905352459	7.9888378	7.956579274	8.626765638	8.539236541	8.07507707	8.038731089	7.914581376	8.142124406	6.961679637	6.757954045	6.935036467	6.581346489	7.865456849	7.659846467	8.348888328	8.30268036	7.831205225	7.862915001	7.911998852	7.865994168	6.889352315	6.841077454	6.96709054	6.713595027	7.853762595	7.797573201	8.469749908	8.367773005	8.045915402	7.919056142	7.918160912	7.927811053	6.89830907
252	9.182637392	9.263299816	9.434955764	9.41909614	9.326780587	9.347904368	9.338588792	9.123322079	9.186506284	9.073134522	9.258895378	9.194174145	9.167574957	9.20609414	9.454905033	9.466888306	9.384981851	9.375881515	9.315921087	9.199033062	9.219196562	9.131749449	9.263650487	9.212507467	9.255456132	9.028108524	9.345225411	9.334986885	9.154935908	9.276426688	9.21951178	9.339845788	9.1265808	9.168939713	9.250913493	9.268782268	9.180389195	9.047128964	9.331709484	9.252330768	9.162626835	9.258676928	9.195319825	9.235332535	9.140843388	9.236210491	9.280724461	9.261744065	9.143745848
253	8.844972754	8.794336403	8.736056409	8.660513906	8.951045017	8.863322946	9.101873793	8.961232183	8.868735488	8.921424292	8.728388219	8.723475697	8.828630175	8.81840085	8.770793571	8.665040778	9.010352888	8.9025207	9.082291664	9.012770009	8.852415636	8.880964961	8.733335386	8.79042245	8.81540507	8.760167955	8.696056454	8.504836698	8.986156106	8.908475071	8.878673049	9.058072271	8.888890146	8.873731328	8.646263102	8.757368888	8.812760756	8.734522706	8.663914729	8.561003515	8.963382144	8.960042554	8.879342901	8.952881057	8.821711499	8.887059121	8.621763785	8.656265085	8.85530204
254	7.737613038	7.775661729	7.979046331	7.903798748	7.970317847	7.80028226	7.665493158	7.784989546	7.805165446	7.897985682	7.420995927	7.510847346	7.65062759	7.701438301	7.990716933	7.825965294	7.847605741	7.754861611	7.488035055	7.780951917	7.705692079	7.867241471	7.271257629	7.547479717	8.283071888	7.871966164	8.167838104	8.169443113	8.050483129	7.813087185	8.053142755	8.018195745	7.982566621	7.806350435	7.697958974	7.625659179	8.288630642	7.828249707	7.961986588	8.110226563	7.975440407	7.673258674	7.902190499	7.837605884	7.814228702	7.799267418	7.597951946	7.517408309	8.150889249
255	8.944912811	9.17331942	9.306714292	9.347749934	9.27241544	9.098666432	9.274152203	9.125833269	9.05729904	9.046711126	8.77851086	8.682625169	8.888763559	9.131534929	9.311846527	9.326731949	9.288912498	9.105749346	9.252569354	9.122928346	9.072424083	9.091902187	8.77309132	8.704182644	9.02740098	8.975282944	9.231257226	9.132953724	9.150442125	9.058275932	9.050441124	9.196274335	9.044838844	9.010212089	8.761140769	8.47586131	8.988475938	8.951295363	9.242059805	9.150755808	9.12989335	8.994069194	9.05484451	9.103937958	8.986901846	8.93521651	8.737629834	8.483538338	8.808094341
256	9.831200635	9.854951895	9.848236298	9.970604719	9.844760024	9.810954807	9.530106197	9.533950201	9.553818472	9.51604323	9.518981413	9.461163555	9.781982747	9.888140032	9.857099565	9.924140748	9.834508243	9.804979605	9.531955873	9.505570537	9.576543145	9.488123369	9.55801492	9.517129113	9.976493785	9.925649098	10.00992928	9.970079137	9.826189672	9.774400957	9.637821988	9.608262213	9.702617241	9.6264823	9.634848345	9.542507759	9.836935031	9.832069711	9.935447006	9.895734035	9.778795777	9.69084691	9.580666154	9.516111263	9.623067901	9.564832519	9.570011716	9.417815673	9.811071005
257	8.522288714	8.73750602	8.225955998	8.349589585	8.783888756	8.753468034	8.942191007	8.822605225	8.404489482	8.667671491	8.757242596	8.690139091	8.627632904	8.766550855	8.307286096	8.430523998	8.907351089	8.859541894	8.938334644	8.903282888	8.469732922	8.684454786	8.878910679	8.725188385	8.507203942	8.549173455	8.23917796	8.33007255	8.742203844	8.801158984	8.809698181	8.928480718	8.540516659	8.554612098	8.664826782	8.662231517	8.551739272	8.59085629	8.361625061	8.503562439	8.854061682	8.915541858	8.882671606	9.013345519	8.631060398	8.645997877	8.796367559	8.76226535	8.49812347
258	7.704447208	8.054285562	7.184879546	7.431261791	6.970354889	6.769298558	6.782666639	6.699956104	6.952240215	7.06531173	6.684070864	6.656091525	7.627283886	7.951018751	7.120376158	7.44553568	6.938501749	6.695271709	6.759325083	6.550622717	6.953161403	7.044176143	6.623369046	6.698810933	7.997355854	8.033250283	7.027497938	7.131512959	6.838251655	6.836651735	6.560505336	6.677869162	6.759005939	6.863388989	6.712917658	6.588463087	7.752377317	7.975584568	6.910019208	6.751098807	6.866472039	6.838401224	6.405163322	6.742372111	6.777210995	6.667944152	6.568504376	6.564215023	7.958928523
259	9.175393802	9.419990874	9.186920892	9.145935061	9.236514867	9.322482023	8.97730857	8.778598689	8.770681666	8.787408863	8.760809151	8.690139091	9.095689461	9.393242873	9.254034143	9.221396377	9.24606283	9.364102635	8.951161222	8.805814328	8.797041808	8.83342663	8.713038897	8.72935308	9.344286329	9.253995161	9.265833524	9.221203912	9.361510787	9.462178751	8.986773356	9.150013405	8.68160266	8.884700663	8.921029459	8.849820573	9.385082983	9.259590058	9.303179902	9.205817514	9.359005743	9.503825026	9.028039497	9.062368305	8.687030688	8.906515398	8.903309044	8.883733024	9.341132676
260	8.841925922	8.927327901	9.112153866	8.969424847	8.900320716	8.797188773	8.815314781	8.831863059	8.814402406	8.889069366	8.668888242	8.540219075	8.905031878	9.011932278	9.20793117	9.071104752	8.964443363	8.966238722	8.820953391	8.880351856	8.915525412	8.993378486	8.679958632	8.648091793	8.806706869	8.774962365	8.960458746	8.951628824	8.823489967	8.872652838	8.752653636	8.814465754	8.868875641	8.791606824	8.62745744	8.42094884	8.853699682	8.861878555	9.156317261	9.013465189	8.984896475	9.00927447	8.876006498	8.848441312	8.967661799	8.870642687	8.702959508	8.593316266	8.692620382
261	7.944932061	8.079910756	8.209654495	8.282302631	8.188013385	8.333143466	8.17429842	8.302724045	8.193634878	8.137167223	7.957029959	8.002306698	7.968054882	8.120316671	8.298513512	8.338934249	8.250943449	8.330385219	8.207606256	8.278635286	8.300864913	8.120224461	7.88585735	8.078252764	8.012564379	8.033250283	8.196002065	8.28547631	8.157368899	8.167121767	8.172407964	8.2892634	8.190375419	8.279220178	8.053968092	7.897278703	7.985134262	8.136747474	8.180434305	8.377335671	8.238566451	8.224975616	8.255384604	8.313120894	8.218616537	8.327836896	8.173731845	7.977956818	7.80513111
262	10.87283985	10.82495226	10.48998165	10.37939287	10.29330884	10.28128334	10.52120319	10.41681173	10.58660206	10.66418168	10.44441976	10.45234582	10.7917177	10.77380675	10.49297584	10.33920874	10.23719526	10.19633789	10.4049583	10.37114658	10.5694233	10.63705094	10.3944233	10.39279012	10.81810793	10.81898759	10.45327697	10.40233194	10.24401192	10.231352	10.35065343	10.50653089	10.56892356	10.54405054	10.44267233	10.47766696	10.73388053	10.74641051	10.37988638	10.33295734	10.17883861	10.19239808	10.28369664	10.36688137	10.56246778	10.49059623	10.38704574	10.39438588	10.68770643
263	7.770033528	7.872683433	7.738918169	7.943057278	7.765133177	7.731122269	7.686866097	7.759341727	8.169788668	7.967246466	8.02978424	8.090122173	7.769123187	7.841676687	7.817323432	7.954957809	7.834053543	7.680827213	7.723057828	7.82279009	8.132128105	7.945985329	8.125848634	8.038526835	7.86396707	7.849777705	7.900804626	7.936366764	7.621040242	7.729285316	7.798128341	7.814732558	7.987878749	8.093142675	8.208737249	8.021733529	7.915945247	7.868158902	7.845062876	7.829682688	7.582567207	7.754910044	7.848729076	7.772806672	8.03978697	7.987646965	8.271616317	7.956678839	7.762429013
264	2.280091544	2.931344862	4.451007224	4.811605043	5.318436934	5.245895192	4.76964082	4.659212026	4.526305325	4.774912413	4.558880763	4.102007055	2.400438351	2.876264916	4.744113508	4.924469647	5.425451464	5.237256313	4.881388935	4.495344408	4.436887978	4.644341438	4.636064182	4.370821827	3.447462881	3.753153301	4.224726311	4.595537993	5.288299269	5.146952917	4.462897375	4.491362645	4.428873421	5.302304163	4.451658873	4.622652336	3.683329534	3.985640191	4.410415353	4.335386973	5.418168545	5.195358674	4.760098321	4.676689108	4.681754878	5.305406999	4.859345593	4.461838171	3.221969557
265	11.00606204	10.97930185	11.21882284	11.24938022	11.85625694	11.81399076	13.05964196	13.03387848	12.56984024	12.59223367	10.53572559	10.49694055	11.0127457	10.9927042	11.237071	11.25896408	11.88601174	11.86147991	13.0245511	13.02763034	12.60544417	12.60966433	10.53979479	10.56811522	10.98738476	10.98151071	11.25284162	11.21149231	11.81336369	11.87488385	13.07708726	13.10839561	12.61872806	12.65066184	10.62152417	10.54242324	10.96552273	10.98062004	11.30332866	11.2182951	11.83963784	11.87984712	13.06629668	13.04995335	12.65088361	12.65521477	10.63936824	10.5947731	10.90869938
266	8.313790693	8.34378584	9.161720584	9.179197192	9.92730442	9.863313039	10.23477955	10.20158021	9.986706416	10.04936633	10.03123174	10.13483147	8.337612943	8.353753481	9.228860012	9.299526709	9.967688056	9.952285629	10.24489269	10.29639825	10.10141133	10.15000578	10.07469564	10.16269949	7.913419643	8.128485417	8.979101925	8.891095321	9.602642877	9.735042054	10.01630092	10.10594209	9.802466761	9.810301859	9.895971479	9.933559423	8.163963805	8.301270579	9.183061142	9.282526838	9.799757668	9.846257836	10.15196167	10.21527263	9.954836864	9.968133224	10.04515698	10.06217065	8.183624653
267	2.542800371	4.252543793	4.335561012	4.631070938	5.283677194	5.705260493	5.847453739	5.543563357	5.226589183	5.552374491	6.228429015	6.609300725	2.400438351	4.250152867	4.256844747	4.579464122	5.190417944	5.752932814	5.883773413	5.565665832	5.205077598	5.332352552	6.314048658	6.611253584	3.859947588	3.753153301	4.023893032	4.403441552	4.958869361	5.415602727	5.547648651	6.173568447	4.810955827	5.623672793	6.684087416	6.588463087	3.55681283	3.535027686	4.036712363	4.044569728	4.902207686	5.278032431	5.287750626	5.963801878	4.743390313	5.740719387	6.732187765	6.582852232	3.221969557
268	1.544427531	-0.06017534	5.450821176	5.081645366	7.292268167	7.358408376	7.415330066	7.482013029	6.495629888	6.410264165	3.100222513	0.111094465	-0.030048279	-0.0471972	5.46212016	5.166078045	7.315324219	7.320233025	7.349572681	7.421231246	6.562864764	6.391492292	3.038759302	0.156463121	2.198641232	3.753153301	5.452983792	5.476422141	7.381313587	7.268509731	7.51728103	7.502271408	6.440446298	6.635599273	3.763372169	4.127258155	3.55681283	4.167231222	5.380123493	5.305096264	7.356016582	7.280727567	7.521532962	7.51552013	6.390915224	6.573730225	3.496915448	4.197360699	3.359302336
269	11.77119452	11.77405308	12.3228972	12.28084269	12.35999538	12.29876518	12.61267981	12.56734758	12.40497443	12.41067163	12.7780487	12.76718071	11.78298085	11.81781651	12.39485812	12.31727441	12.43875095	12.3681251	12.6233477	12.6004861	12.45648528	12.46229853	12.82184707	12.85219798	11.81482745	11.74499571	12.32905746	12.24902921	12.32543824	12.32678524	12.58793108	12.65943595	12.46651297	12.41492327	12.82065453	12.80097249	11.9071973	11.8534641	12.40727948	12.35602872	12.42447234	12.40801683	12.65740059	12.67048678	12.55745436	12.49896988	12.90100293	12.88005099	11.69987579
270	5.165926525	5.737658008	5.07236537	4.853417045	5.055449089	5.093919115	5.184588266	4.766100511	4.400811281	5.05495871	4.90670934	4.349838607	5.100402048	5.669667228	4.744113508	5.009581542	5.351281423	5.107628332	5.256874986	4.688757081	4.700997564	5.028977597	4.636064182	4.532085457	5.212818129	5.54087993	4.869160206	4.639815708	5.221318191	5.415602727	4.920932763	4.824676243	4.228040141	4.798241224	5.011651805	5.036410009	5.315126417	5.476625197	4.906889839	4.577301733	5.265805809	5.723771231	4.760098321	4.676689108	4.404933035	4.738129121	4.980090602	4.994570176	5.45315107
271	6.278259206	6.43803092	5.505262069	5.215925371	5.135604337	5.567774654	6.036910535	5.659024987	5.696005189	6.157166784	6.053360238	5.984207108	6.146867357	6.295100094	5.493206579	5.12851647	5.009340384	5.534922384	5.961901314	5.69144045	5.97716284	5.851869769	6.154626	5.932217346	6.263102763	6.331294306	5.283343603	4.916697647	4.999413766	4.906518022	5.575616631	5.457040304	5.735013475	5.570317995	5.938216525	5.892668066	6.447421965	6.21482304	5.201390288	4.784417133	4.952993331	4.807163071	5.403504499	5.647734995	5.74608881	5.418144161	5.95348069	5.940377497	6.146337092
272	7.390893628	7.149363191	7.484950435	7.247470939	7.173878535	7.358408376	7.591872828	7.528305012	7.179406713	7.376656727	7.053281793	6.946973827	7.351502464	7.295969087	7.479821247	7.205098111	7.203833182	7.310446097	7.606278113	7.608292418	7.26003873	7.29540757	7.248874362	6.96209733	7.376493892	7.559755962	7.172241418	7.236163975	7.294371007	7.153799542	7.712550622	7.737799812	7.110248738	7.448035515	7.109695356	6.976079861	7.384458013	7.537859259	7.322404008	7.264769127	7.374764044	7.310493227	7.771826955	7.704959543	7.239678267	7.456213016	7.185775116	7.192838862	7.058164998
273	8.970248259	8.990843532	9.092284964	8.901292453	9.060330406	9.078559094	9.306730217	9.032557716	8.8746481	8.892040891	8.750082924	9.03215646	8.937028306	9.020812052	9.160306152	8.872404834	9.137160751	9.080058177	9.262894442	8.997628583	8.899183378	8.877620827	8.796429427	9.038825513	8.93995147	9.0330401	9.10962439	9.107559884	8.993701791	9.094612566	9.062844323	9.21058015	9.01912559	8.873731328	8.815322006	8.830502159	9.018791472	9.023760736	9.126565343	9.1739541	9.024019911	9.169449192	9.107005171	9.15850385	9.009028997	8.93205555	8.856755256	8.913487234	9.030052643
274	5.448279275	5.658233372	6.71605708	6.666449706	6.17394287	5.946241385	5.945289873	4.958702171	5.298726803	5.611260032	4.491787617	5.008614011	5.656274403	5.86640574	6.760395004	6.664164584	6.274878569	6.175818632	5.93632592	5.315134078	5.327375321	5.615370784	4.4910273	5.144478166	5.736993323	5.770828537	6.542377117	6.569949422	5.782252101	5.989436601	5.547648651	5.871393953	5.457171596	5.570317995	5.144568608	4.943556661	6.013903933	5.866395762	6.656062219	6.608539886	5.797426832	6.063811318	5.610397916	5.937764648	5.518217952	5.824930131	5.14414456	5.201685576	5.146584465
275	9.405371509	9.44977889	9.848236298	9.804682624	9.733252521	9.6919194	9.442767361	9.302709079	9.42073144	9.576399525	9.263930908	9.140336671	9.325791924	9.351617842	9.774102327	9.729323442	9.655389666	9.654507415	9.330720341	9.227866378	9.40659526	9.461566324	9.209622465	9.071999164	9.582027959	9.452940002	9.820047502	9.74535192	9.743568846	9.741167601	9.414070778	9.599229368	9.634817137	9.574927373	9.341396421	9.234896758	9.396672624	9.284383057	9.644958313	9.55587265	9.564856903	9.539872519	9.224470964	9.387359562	9.430396609	9.459001769	9.223777708	9.063681559	9.359668283
276	7.717805171	7.566802887	7.905047447	7.952707231	7.931549286	8.021791505	7.866184223	8.008283463	7.811343843	7.653756265	7.691514474	7.738072692	7.917630329	7.773260822	8.028343702	8.017942164	8.048731397	8.116772464	7.905466895	8.091642141	7.928180147	7.641372603	7.683763869	7.782070912	7.452810253	7.757445247	7.895907247	7.854187929	7.986371523	8.063382867	7.976544648	8.137802114	7.707867891	7.698585397	7.740585378	7.525101337	7.439281547	7.913365788	8.116284334	8.041258127	8.047317405	8.219756217	7.972607796	8.191685971	7.814228702	7.764148315	7.887612078	7.655871127	7.811129526
277	6.365714857	6.48482172	5.979143089	6.009383045	5.832940263	5.624350701	6.014545061	6.497661614	6.526001381	6.490876516	7.365856742	7.35885061	6.231867562	6.528849978	6.068800101	6.257464101	5.962503186	5.752932814	6.083389609	6.533926791	6.477383119	6.632757296	7.346972436	7.408948375	6.539959091	6.265769569	5.806125285	5.743173622	5.758825671	5.475616879	6.178148723	6.770905233	6.424863834	6.661342724	7.505401852	7.533090346	6.517037991	6.255516345	5.761911988	5.551728949	5.85196677	5.809653454	6.329124851	6.757336342	6.502074254	6.742012778	7.469768712	7.673368048	6.718507533
278	10.0436807	10.24301999	10.06195131	10.02992549	9.607137008	9.700168044	9.415286896	9.390954183	9.108372615	9.234010681	9.268948924	9.243523463	10.08586016	10.26718251	10.13600041	10.06128163	9.645725416	9.782146422	9.475364743	9.464311323	9.157327817	9.226803173	9.307629202	9.329606158	10.18663078	10.05855462	10.04684931	9.906937985	9.60592888	9.672312125	9.169920875	9.252665654	9.024305035	9.032576609	9.218608479	9.242225239	10.23962222	10.11240202	10.09374096	9.950496495	9.651970301	9.652623055	9.242719625	9.219210181	9.040061868	9.090716881	9.268921048	9.29603362	9.926086171
279	10.47683421	10.50945168	9.750204836	9.75866435	10.00671324	9.9653923	9.803937707	9.837991782	9.620429514	9.607465456	9.771444297	9.646376643	10.50520435	10.57211741	9.842085603	9.76647999	10.07383721	10.0258998	9.801765095	9.845407682	9.662323106	9.669234445	9.802376567	9.727457541	10.44573292	10.38601383	9.732106744	9.684561686	9.892273474	9.85992243	9.784328705	9.826768291	9.614355101	9.576619515	9.706484945	9.671154246	10.51952332	10.42602306	9.800645065	9.736567377	9.917912335	9.922127617	9.807761785	9.793404753	9.667467581	9.648098268	9.737821436	9.689083377	10.37188114
280	6.863180962	7.110105561	7.68687282	7.485452175	7.58414658	7.478364514	8.02565803	7.986341473	8.023122489	8.027940824	7.833762325	7.752499276	6.948793049	7.173901908	7.715553597	7.618079484	7.573618731	7.570349423	8.043622732	7.947799128	8.092430509	8.068367095	7.900290849	7.813795286	6.951193781	6.48316064	7.288911236	7.431433567	7.6658112	7.358920644	7.917669627	7.881822501	7.848828986	7.91199369	7.775169874	8.021733529	7.130541129	6.545349507	7.423740423	7.435740126	7.574480805	7.368243204	7.934625029	7.830548035	7.856682603	7.944377174	7.87209161	7.977956818	6.840829547
281	7.649743074	7.691725444	7.964547087	7.957508109	7.409757095	7.341633321	7.252862231	7.401397608	6.963380193	7.117024253	6.728461913	6.577241917	7.563121816	7.618070918	7.929532072	7.911386803	7.353821228	7.349201651	7.196396793	7.412123924	6.927606167	7.180691184	6.707849287	6.715702334	7.710774348	7.525171466	7.890993187	8.154260122	7.520151546	7.495637815	7.222292808	7.276108063	7.158156016	7.060068829	6.82280105	6.841018616	7.483428268	7.324935509	7.782844106	7.931199538	7.374764044	7.405497631	6.965784457	7.052487746	7.04536778	6.956315891	6.6617215	6.506813761	7.390119728
282	4.657024677	4.837344207	4.142973514	4.116636697	4.449873774	4.509091693	4.76964082	4.912908285	4.333718134	4.611455582	4.187041993	4.909101494	4.743131237	4.890142695	4.327541228	4.046744565	4.560318409	4.750357067	5.033869239	5.105136889	4.3625477	4.705975555	4.412647253	4.808900158	5.314493115	5.163077704	4.023893032	4.453916298	4.224243696	4.670143865	5.005608783	5.05353455	4.711712733	3.847758636	4.643573436	4.561474255	5.19282721	4.989965069	4.119598634	4.197293814	4.414928531	4.629634936	5.023996666	4.797434479	4.859283013	3.897548016	4.656866148	4.461838171	4.898749706
283	11.22767586	11.2126426	11.62671491	11.63599949	11.35791007	11.31443391	10.80637538	10.78812629	10.67649928	10.6396396	10.27768028	10.27633329	11.13915764	11.18667343	11.64348729	11.58999883	11.35876068	11.27146298	10.73202586	10.71732887	10.6662774	10.55359438	10.26795484	10.23916855	11.31583003	11.22290285	11.76361493	11.68083937	11.38165804	11.32757049	10.80213035	10.87390586	10.74943477	10.7664324	10.4512529	10.31690828	11.29893613	11.1984637	11.69576342	11.62368905	11.31313062	11.26582836	10.69876231	10.77430353	10.72788394	10.66065128	10.39113497	10.25317303	11.1431283
284	9.782768131	9.8843355	8.721758216	8.639755634	9.274629838	9.118497374	9.732081046	9.574959441	9.837280163	9.782602415	11.16846133	11.08297128	9.766039461	9.843791958	8.789697451	8.671584945	9.342540407	9.068491362	9.660523191	9.610816348	9.849167897	9.802174815	11.15294015	11.13870197	9.806582593	9.83113226	8.661846515	8.72633729	9.016104901	9.063174021	9.524013716	9.705745117	9.723466136	9.778308051	11.10747077	11.07974586	9.793758571	9.792864114	8.653520889	8.764207856	9.038789329	9.039212537	9.522106371	9.630249456	9.746734122	9.789290409	11.07434769	11.06804423	9.702314218
285	9.185043862	9.168550229	9.063093556	9.247431288	9.238785016	9.23435202	9.512258361	9.499507878	9.247014609	9.320370044	9.243682464	9.240967788	9.167574957	9.190438354	9.135890808	9.201184288	9.268906385	9.268769754	9.452993842	9.539422727	9.296102333	9.364566881	9.209622465	9.310274604	9.203389982	9.241267014	9.242874977	9.300922739	9.209958101	9.340365794	9.58031529	9.638557615	9.361617123	9.478663653	9.38683328	9.352428684	9.206963296	9.195676866	9.262722218	9.328736651	9.291545207	9.306236245	9.615094311	9.597361898	9.490048049	9.500137171	9.462709928	9.3942678	9.090487122
286	9.932066552	10.00294095	9.94372901	9.846692834	9.734861762	9.815517862	9.138531815	9.03790097	8.764326266	8.906807397	8.78902856	8.892584036	9.872456959	9.916965717	9.893964788	9.801212257	9.728628069	9.790971234	9.04687988	8.963747278	8.724694963	8.864166236	8.788691931	8.821965694	9.826799143	9.812610075	9.83675469	9.732630618	9.702717373	9.636611494	9.082470278	9.147537038	8.930865638	8.881966139	8.886647096	8.801030674	9.618764724	9.690846737	9.688031639	9.653180163	9.558721338	9.568896959	8.899200894	8.949627422	8.759675725	8.760907956	8.800473003	8.695328381	9.850922385
287	6.464110976	6.405972113	6.608259796	6.618755623	6.401729993	6.366779226	6.991750197	6.969700869	6.495629888	6.552272632	6.308591852	6.230821169	6.369538031	6.333619991	6.431778398	6.583177167	6.497526233	6.279787743	6.950308302	7.108152524	6.477383119	6.482359583	6.154626	6.266171798	6.748115502	6.659341798	7.018513936	6.752424627	6.660040035	6.825163916	7.186466621	7.061381644	6.998894277	7.000806345	6.546708218	6.734187992	6.53392949	6.700777651	6.898328932	6.480419113	6.637242472	6.58598123	7.015149952	6.925754609	6.957071512	6.93120536	6.339389416	6.757070014	6.584845253
288	7.304997023	7.187580806	7.789151168	7.445001406	6.959384337	6.718227422	6.755950968	6.752901708	6.668949776	6.774650501	6.771527745	6.609300725	7.303218547	7.286182157	7.835631141	7.58379508	7.139181114	6.891839355	6.72985453	6.751727521	6.749457085	6.783314017	6.772043173	6.629195328	7.192872895	7.160770886	7.644681876	7.705878716	6.925000729	6.9146028	6.780726022	6.744930025	6.795815941	6.51370668	6.497845773	6.573047132	7.247802202	7.20539795	7.677351659	7.745470168	6.879658209	6.796945775	6.74946935	6.844001696	6.777210995	6.419761444	6.643553701	6.601251747	7.117456886
289	6.064875055	6.270099479	4.274177992	3.894321455	4.880398428	5.011472847	7.591872828	7.623782042	6.996293127	7.117024253	7.606855123	7.640610299	6.252357531	6.371138099	4.5209539	3.782275204	4.909497827	5.014250566	7.573471581	7.670719007	6.965771248	7.032194649	7.624143735	7.621050473	6.043774575	6.161540235	4.699662066	4.056714549	4.958869361	5.0711745	7.404856243	7.462976788	6.669277448	6.818331189	7.554013302	7.719662388	6.257094309	6.151546483	4.474801876	4.267992028	5.183132053	5.278032431	7.433488386	7.327783631	6.732315099	6.770607279	7.662529139	7.79823902	6.273428145
290	10.41769526	10.62013324	11.00581809	11.03957559	10.8410242	10.90529601	9.910735681	9.775392613	9.69750512	9.814276229	9.041541311	8.996237388	10.3510548	10.57513474	10.96088201	10.95000229	10.77465888	10.86729564	9.814104772	9.669319038	9.648701861	9.742760024	8.980895236	9.075274958	10.77565297	10.65991507	11.20414805	11.15158755	10.97141907	11.0195797	10.00862758	9.959749979	10.00859896	9.890037908	9.397972369	9.396885365	10.57055472	10.45688614	11.05286177	10.96990485	10.83241263	10.8897034	9.816490495	9.695800726	9.896683301	9.715833113	9.274834826	9.23253342	10.57148275
291	9.056889025	9.095053258	8.6750278	8.636765633	8.959328349	8.973590823	9.402424874	9.390954183	9.224041519	9.183970559	9.278932896	9.386816996	9.052527186	9.158607697	8.799057307	8.665040778	8.920234942	9.018270761	9.364672754	9.4150151	9.250452521	9.213601524	9.318417553	9.425129127	9.093257112	9.042852964	8.799327634	8.660699455	8.886996031	8.995604005	9.382752798	9.456476307	9.30102461	9.127982687	9.373351844	9.329675836	9.134058563	9.052912355	8.721439261	8.761147475	8.796129455	9.062723577	9.369133076	9.384952704	9.325985659	9.149053641	9.346781564	9.367644657	8.886883866
292	5.313999382	5.178312872	4.959910251	5.009507746	4.833103227	4.878233999	5.014697035	5.168114464	5.433006808	5.393700432	4.743252288	4.561272917	5.188101542	5.253735467	4.891400172	4.834020026	4.802228445	4.750357067	4.984811556	5.105136889	5.577907297	5.445088244	4.636064182	4.677121817	5.314493115	5.233320677	5.19040506	5.321935666	5.288299269	4.991194042	5.005608783	4.552540634	4.810955827	5.26920234	4.702262514	5.32112262	5.53242582	5.476625197	5.346104519	5.048171092	5.418168545	4.750380126	4.639353131	4.676689108	4.802500068	5.305406999	4.656866148	5.201685576	5.184046486
293	7.278198088	7.168598545	4.451007224	4.582172516	3.8334291	4.011758878	5.059081945	4.816714607	5.84799027	6.324879527	7.099083031	7.090160471	7.273452997	7.226023945	4.636844269	4.834020026	3.904886717	3.559355222	5.127247005	4.911916688	5.952032932	6.334091411	7.155697985	7.122694611	7.304177494	7.3144984	4.743939781	4.549858208	3.920763772	3.674525459	5.30193684	5.357699956	5.92422553	5.864336498	7.253997103	6.891606773	7.421237531	7.390349438	4.859444884	4.684572969	4.091377696	3.267201255	5.510656794	5.154712557	5.916313333	5.979900963	7.417267112	7.039366259	7.088115518
294	9.354967053	9.399784921	9.661597422	9.624733098	9.560710036	9.372886481	9.749114108	9.691424958	9.5445764	9.614678885	9.592875975	9.593265795	9.405712588	9.444740307	9.750174132	9.684728908	9.649598888	9.426595691	9.807066457	9.705180136	9.638893055	9.651721332	9.635548895	9.637247777	9.227487105	9.230573767	9.616295798	9.567662039	9.403659456	9.460323398	9.683517615	9.695610059	9.574305981	9.624847677	9.745379421	9.615807147	9.335363469	9.365627871	9.708258782	9.663051415	9.552559568	9.568896959	9.765112745	9.764069882	9.68131293	9.693606319	9.876509589	9.671777158	9.195108265
295	11.16810129	11.25824706	10.80751481	10.71041406	10.04223946	9.993853913	9.912248723	9.966836272	9.852339641	9.909732709	10.18382438	10.14032742	11.16167451	11.26474825	10.86015005	10.72625339	10.10942909	10.03186808	9.899303474	9.970105125	9.9140444	9.917392723	10.1819618	10.19317223	11.21644342	11.16230162	10.71962931	10.73449147	10.09295589	9.95653853	9.922773556	10.04737178	9.905707302	9.884583918	10.20588004	10.12278919	11.19457988	11.1439635	10.74958203	10.78791017	10.1049721	9.97729465	9.938258438	10.01659799	9.962956415	9.898585468	10.31138539	10.14602403	11.0300275
296	10.41871808	10.46929473	9.511757767	9.420835361	9.826763722	9.80178517	10.16668646	10.08768991	10.0337036	10.02249989	10.30236329	10.17554967	10.44194256	10.51040651	9.586851226	9.470645762	9.84129812	9.884640188	10.16731773	10.07913416	10.10426558	10.05550148	10.27766149	10.24062817	10.3492011	10.25390498	9.318023974	9.369909181	9.690387697	9.705585158	10.0111899	9.995990506	10.00467356	9.978454244	10.164734	10.20259568	10.37233098	10.31969998	9.370303115	9.409140462	9.785816969	9.787498947	10.0899559	9.972393858	10.10179742	10.00920763	10.24062995	10.21932648	10.38098326
297	8.610869168	8.606110201	9.700031881	9.536044241	9.287845321	9.381118636	9.526159049	9.401355678	9.004350816	8.981247651	8.909600334	8.987116128	8.60391105	8.701766206	9.761390028	9.594626162	9.408031867	9.49299815	9.45749586	9.451033082	9.018975027	9.053889006	8.956930273	9.101216936	8.607434881	8.552611839	9.59681148	9.492687408	9.330064808	9.387991319	9.452285776	9.617238854	9.099844801	8.956639147	8.795241739	9.004352746	8.671067654	8.626197974	9.696494106	9.669594925	9.482984123	9.516650767	9.562101327	9.642391544	9.229667958	9.118790654	8.907121559	9.134874621	8.559986692
298	6.296179605	6.215656314	4.657408491	4.933572373	4.449873774	4.782040321	4.76964082	4.659212026	4.526305325	5.011898703	5.558659725	5.423570461	6.369538031	6.194045201	4.794898258	4.737518112	4.098685955	4.750357067	4.934026805	4.804647449	4.284167653	5.076421827	5.604293151	5.5354761	5.808445608	6.362973436	4.984374676	4.916697647	4.416157954	5.031738447	4.577980921	5.135795735	4.659407832	5.26920234	5.378491617	5.58977243	6.013903933	6.478165343	4.536437217	4.784417133	4.55302169	4.914434307	4.574966506	5.154712557	4.404933035	5.418144161	5.830389274	5.543631344	6.220325303
299	6.043815523	6.038794818	5.365102694	5.081645366	5.135604337	4.830938742	3.921932048	4.418271935	3.941545419	4.289625252	4.622991881	3.802587014	5.935055647	5.892442735	5.330609158	5.404740014	5.009340384	4.914408132	3.440292696	4.350307787	4.113345609	4.206262308	4.4910273	3.274792375	6.193633389	5.948381811	5.580546213	5.321935666	5.03884982	5.031738447	4.876655048	4.552540634	4.228040141	3.847758636	4.643573436	4.943556661	5.989619859	5.757276885	5.41335874	5.200533828	5.049496861	5.195358674	4.760098321	4.544907323	4.062073536	3.789918367	4.504142351	4.614562257	6.146337092
300	9.054258802	9.129818272	9.28742681	9.199603208	9.725179282	9.721396375	10.23960863	10.15069933	10.10961812	10.14463625	10.27768028	10.35052063	9.037847952	9.169296138	9.346305163	9.3142394	9.779007188	9.782146422	10.19049053	10.20047399	10.15194326	10.2150451	10.32657519	10.36762799	9.160795489	9.098017251	9.189842136	9.237503976	9.758410214	9.805425139	10.25876325	10.18896497	10.16918942	10.18778904	10.34705675	10.27583937	9.243363403	9.131535891	9.274074741	9.276109245	9.885596545	9.820629311	10.31236674	10.16985829	10.28653191	10.21567641	10.41140906	10.34201178	8.948046192
301	9.464016946	9.490475102	9.806842187	9.877416687	9.930116673	9.824600903	9.553564956	9.401355678	9.125829609	8.97285184	9.286375793	9.356443679	9.361597917	9.438126584	9.792963183	9.786213904	9.905876724	9.799742393	9.418773309	9.335354084	9.025012542	8.877620827	9.226903528	9.351386758	9.468967898	9.637492911	10.06550626	9.856234484	9.979729553	9.987787054	9.61610394	9.626159987	9.199366503	9.219636531	9.469409073	9.469453078	9.396672624	9.513463426	9.938304082	9.690658658	9.85754726	9.792780903	9.494088248	9.418288703	8.9741037	9.056290949	9.26298293	9.255949059	9.46042946
302	3.863751288	4.788445785	4.210066772	4.116636697	4.626702488	4.383597648	5.059081945	4.912908285	4.464922399	4.491195354	4.006546012	4.189434147	3.902574689	4.666982779	3.83965535	4.12512446	4.347888046	4.497835852	4.76997574	5.105136889	4.507584582	4.289146366	4.241825209	4.453705714	4.250438818	4.886195494	4.224726311	4.502684645	4.874193341	4.507171627	5.233363619	5.213618403	5.073307315	5.052854935	5.144568608	5.165363744	4.189014689	4.726066724	4.197980509	3.679937683	4.414928531	4.629634936	4.816881266	5.154712557	4.802500068	4.794912066	4.727564238	5.04920258	4.986177993
303	10.34745974	10.34904322	10.46272815	10.43810742	10.32997104	10.20334233	10.11900066	10.16542076	10.11212279	10.1632039	9.697072086	9.768522695	10.35461288	10.3599101	10.56149138	10.45184447	10.35929943	10.25236378	10.07804259	10.19782662	10.16976451	10.20707373	9.781086386	9.776581509	10.28489311	10.20448857	10.27991899	10.39508457	10.18371526	10.18491947	10.14670389	10.11357484	10.11681229	10.05449595	9.64423377	9.71043382	10.36644919	10.23955776	10.32636427	10.45634731	10.19870327	10.19904394	10.14920029	10.12296776	10.17911002	10.10915215	9.698763403	9.770600211	10.11855625
304	7.677354409	7.837060512	8.026351006	8.03676966	7.986619243	8.098683262	7.014469067	7.280387098	7.56303875	7.442996636	6.799540287	6.895902691	7.658325635	7.841676687	8.12081927	8.073357628	7.957932003	8.099826697	7.084426559	7.268129189	7.486942224	7.447499912	6.906817272	6.976184746	7.918811179	7.871966164	8.013614673	8.180726407	7.903341312	7.836162912	7.308149198	7.303060758	7.462857241	7.491738026	6.961403794	7.099572347	8.021520336	7.881220347	8.054425302	8.238996642	7.893307128	7.825330139	7.30043604	7.307593103	7.448393766	7.630131921	7.012567196	7.118142384	7.673035088
305	6.146167391	6.339634761	7.954799332	7.816648888	7.765133177	7.836653619	8.069712076	7.935716731	7.634471503	7.506419653	6.957071888	6.996298696	6.033050898	6.425646965	7.974285833	7.855004747	7.749952896	7.797524662	7.994901234	7.947799128	7.521517888	7.456493684	7.030069682	7.109973584	6.29662201	6.161540235	7.93462854	7.900419454	7.870930205	7.679118196	7.955412494	7.814732558	7.714291716	7.692355743	7.193911751	7.172988876	6.236604195	6.062614645	8.017076793	7.87001456	7.819960105	7.703487457	7.889009722	7.780151995	7.662951857	7.533330234	7.160444141	7.204920746	6.127231567
306	10.34099994	10.32030559	10.44194476	10.49782504	10.6732462	10.66603903	10.49519008	10.42601063	10.41971399	10.43278159	10.29500263	10.31086077	10.23616241	10.30886369	10.43711923	10.46885189	10.63998235	10.63414199	10.37314354	10.34386717	10.40785386	10.40820167	10.23701599	10.21561169	10.45225428	10.41274734	10.61101203	10.52986383	10.74425086	10.76234017	10.60250207	10.65164894	10.61771248	10.62559537	10.48924615	10.50127472	10.33306056	10.33402071	10.51997545	10.43634146	10.61212526	10.67194712	10.47556872	10.52279286	10.57629485	10.5587887	10.44588971	10.41012581	10.30544377
307	3.541986102	4.322909967	3.335964025	4.183729844	4.926192262	5.05328485	5.89720099	5.659024987	5.584988287	5.639825349	5.622780451	5.561051879	3.413451327	4.328532914	3.096935618	4.046744565	5.009340384	5.061694796	5.829233991	5.779060981	5.673251301	5.582884306	5.568590718	5.680188513	3.946959467	3.654200829	4.285904393	4.35113665	5.383278047	5.253642872	5.575616631	5.986713312	5.426201601	5.542881924	5.610694575	5.58977243	3.799640382	3.535027686	4.197980509	4.044569728	5.488711978	4.861795475	5.510656794	5.937764648	5.553058541	5.522706597	5.92367835	5.581193409	3.070175124
308	8.581942474	8.616653522	8.63895905	8.53123275	8.874273712	8.812487691	8.853618098	8.65190866	8.889324475	8.818978474	8.676461328	8.73804825	8.492053856	8.598784762	8.672369936	8.490973945	8.951950011	8.849439205	8.858883944	8.63236922	8.828450673	8.748100596	8.580396348	8.758174096	8.691734968	8.789606602	8.43081466	8.603157772	8.820664395	8.92201943	8.800839753	8.902280167	8.819080724	8.77401582	8.715569193	8.629071889	8.543421859	8.709110375	8.344496334	8.466464581	8.816842789	8.872953412	8.728417103	8.77313642	8.744683064	8.771557546	8.694160159	8.541854563	8.602110831
309	5.737746385	5.356620351	7.379600876	7.3238191	7.309649536	7.407594041	6.859967709	6.828846067	6.049602986	6.252735857	6.853984607	6.895902691	5.716507102	5.608150072	7.456350948	7.460729203	7.400541401	7.57852748	6.963029332	7.026957668	6.119389846	6.334091411	6.949082238	6.859434763	5.898523052	5.621670907	7.340288048	7.243356412	7.318606954	7.242836104	6.929017542	7.123183159	6.471115221	6.145413678	6.809514684	7.14198097	5.661005971	5.892432975	7.365495758	7.340536025	7.278491224	7.468464022	6.99067834	7.223880811	6.621782851	6.028067137	6.939989389	7.320480822	5.731382055
310	7.690964406	7.664884674	7.422668161	7.403383666	8.417766946	8.138075793	8.469748005	8.497583166	8.655206231	8.537089609	8.919207518	8.911992488	7.658325635	7.648946589	7.48756059	7.437878491	8.330311185	8.187987583	8.466259096	8.501091437	8.720980609	8.585441488	8.811781028	8.875559388	7.614381308	7.739455205	7.566707075	7.474856871	8.256879062	8.263898975	8.465585034	8.509673954	8.488997588	8.615141578	8.825258295	8.715858124	7.543048553	7.62585063	7.518423635	7.595468801	8.263930008	8.203983756	8.474169791	8.462128025	8.480827418	8.482766339	8.868535293	8.774477492	7.692662734
311	13.12064552	13.19002073	12.86524013	12.86068814	13.196183	13.18567289	13.22323809	13.20127558	13.10945404	13.14525165	13.57512119	13.60087224	13.05896355	13.12611648	12.81227862	12.80356467	13.14512868	13.14350592	13.10153613	13.13756508	13.08445958	13.0696059	13.5328093	13.55448086	13.37938286	13.27778516	13.00374021	12.99191544	13.31768263	13.3588731	13.33978825	13.41598872	13.31307315	13.32465498	13.88954572	13.81812707	13.24758433	13.14553216	12.91104456	12.91662206	13.2422042	13.27596419	13.25871508	13.27573538	13.231071	13.21415265	13.83199723	13.75814279	13.18515489
312	6.670547526	6.918890666	7.13395762	7.090237284	6.992048854	6.935026583	6.991750197	6.947159488	6.918294679	6.849934189	6.813345196	6.908840964	6.529190935	6.72995486	7.027871252	6.94910335	6.951111594	6.993201916	6.78820566	6.766095543	6.990665032	6.83939654	6.724167523	6.844153615	6.86444473	6.99880561	7.196342403	6.941175754	7.065290027	6.892757505	7.20449092	6.917640163	6.912145204	7.233124195	6.912529569	6.903981423	6.737218691	6.93175286	7.000280167	6.869505765	7.029151421	6.943456365	7.131643646	6.549534554	6.982855221	7.087116098	6.714891235	6.72386898	6.743815727
313	7.479823977	7.644421224	8.567200465	8.3713388	8.018679647	7.989849407	7.91530058	7.895075849	7.51841731	7.451078675	6.993906542	7.101475185	7.469963753	7.656563353	8.584888202	8.371455219	8.111863806	8.011977069	7.905466895	7.922366556	7.546916475	7.509309777	6.848466121	7.208733038	7.430336217	7.475316586	8.460970646	8.257331134	8.093255955	8.318175707	7.768144253	8.018195745	7.384467007	7.520154471	7.173314035	7.203344326	7.430287749	7.46164754	8.440319593	8.316093357	8.154269974	8.29116345	7.652101121	7.965534194	7.429767328	7.327406151	7.121593705	7.309332557	7.731134653
314	7.278198088	7.348038786	6.76149765	6.832451062	6.612482155	6.447391609	6.50635425	6.57320731	7.049532499	6.886152322	7.258946397	7.271391743	7.293364775	7.256416591	6.72154473	6.765527146	6.61312124	6.536418235	6.605555979	6.411310303	6.990665032	6.919633066	7.293298922	7.323373859	7.67298642	7.086810807	6.438434118	6.603874022	6.471157444	6.429546352	6.694077965	6.548696139	7.129602966	6.949490686	7.505401852	7.373174283	7.70095474	6.993200239	6.295119638	6.738705558	6.540931276	6.502478746	6.778350071	6.366462381	7.069633583	6.956315891	7.469768712	7.342522193	7.290591516
315	7.304997023	7.278917217	7.116576244	6.821959202	7.292268167	7.042734975	7.423841228	7.253080914	7.487884031	7.280152725	6.668965038	6.869672757	7.212013662	7.184478051	7.207305408	6.970491106	7.19325704	7.076404153	7.349572681	7.195674433	7.521517888	7.125370999	6.657757016	6.828708873	7.25387082	7.408576886	6.886484222	6.993300205	7.210511424	7.436467951	7.465904218	7.102875398	7.43201037	7.40296769	7.109695356	7.172988876	7.268135001	7.266404443	6.737049988	6.869505765	7.142888466	7.432820411	7.460470486	6.990512335	7.420363145	7.327406151	7.068110116	7.066105765	7.220207785
316	13.24363366	13.32392293	13.04467351	13.01055923	13.0852861	13.11632601	12.90009073	12.87819389	12.91302107	12.93623619	12.72790972	12.76740272	13.26269994	13.35649785	13.10875734	13.04225306	13.11760148	13.15858606	12.88738719	12.90070813	12.96608727	12.98841369	12.76629538	12.82277837	13.27117999	13.25804445	12.99044877	12.96307159	13.03949034	13.07318141	12.83572018	12.88968809	12.93718127	12.94239088	12.75935373	12.75901294	13.31479372	13.29667383	13.03299709	13.03569297	13.09133345	13.13214342	12.87440708	12.86674307	12.99293011	12.98283871	12.83223668	12.80514431	13.23103972
317	8.826594489	8.921670341	8.112168571	8.23563542	8.075668238	8.053041678	8.209183125	8.040583142	7.871714757	8.038706982	7.813298874	7.745304017	8.772989371	8.910467751	8.140588553	8.200982924	8.066225119	7.987618056	8.175173963	8.080188074	7.908719995	8.074221936	7.724889946	7.724817168	8.866520933	8.896295869	8.223626727	8.180726407	8.157368899	8.189693579	8.038145033	8.152696608	7.831205225	7.959457566	7.705151412	7.754246878	8.919450888	8.848640009	8.180434305	8.056317162	8.15968529	8.139110851	7.953741409	8.053030981	7.944592246	7.886766803	7.644371572	7.716203895	8.928865254
318	14.45537004	14.5012306	15.02766466	14.9398064	14.01856181	14.0059567	13.93716391	13.89568068	13.68261591	13.72605677	14.05565605	14.06122066	14.46642607	14.53168158	15.0903822	14.97808827	14.07989055	14.07263715	13.92435263	13.92372989	13.73333566	13.76015462	14.09330022	14.11995142	14.43693597	14.38714083	14.94148304	14.8653083	13.95374817	13.9343816	13.81138542	13.88680639	13.65339749	13.63002288	14.05806605	14.00599968	14.50147826	14.43271616	14.99522243	14.96102784	14.00597964	13.98099585	13.85124165	13.87824245	13.72783947	13.68873837	14.12562494	14.06955511	14.29202269
319	7.898763132	8.038689086	8.159614782	8.327507467	7.667399369	7.665236362	8.036798297	8.024523693	7.606321389	7.787430499	8.15432604	8.101437187	7.936746663	8.131291506	8.235564792	8.301449911	7.720793432	7.657855214	7.982459356	8.051148621	7.720649323	7.769588642	8.185991952	8.038526835	7.875103953	7.855356895	8.143252083	8.047369993	7.404143271	7.495637815	7.821674859	8.023607506	7.614795153	7.568574974	8.141402634	8.077424588	7.935146433	7.794127407	8.121321497	8.026040244	7.42958759	7.450752291	7.915251944	7.844629373	7.614292603	7.590584153	8.109000169	8.144035284	8.073152913
320	8.73101826	8.721314231	8.70149965	8.651654051	8.774530838	8.753468034	8.704414595	8.709964835	8.741859263	8.964406884	8.594889008	8.734418888	8.707716132	8.794435887	8.725696718	8.628507415	8.830949374	8.7695413	8.681670683	8.659560566	8.772130994	8.996465053	8.553252639	8.778413632	8.58387111	8.699424847	8.778192174	8.528581127	8.73621861	8.643308288	8.782958031	8.714279963	8.720414474	8.729076392	8.565577077	8.583639107	8.608656016	8.492146818	8.694654368	8.503562439	8.646022261	8.583011149	8.825011812	8.613715283	8.733335427	8.702743083	8.698566542	8.570151887	8.777785337
321	8.596478319	8.750329868	9.31245061	9.237597018	9.542447986	9.437464823	9.209166525	9.077356774	8.898059166	8.897965642	8.566640064	8.597281162	8.607891879	8.794435887	9.400602316	9.236923426	9.592389409	9.49299815	9.158926369	9.108905449	8.979103017	8.923747672	8.544090049	8.682866534	8.59064298	8.449412869	9.225413078	9.099655611	9.375055766	9.350418262	8.989374751	9.152485529	8.87462246	8.933055988	8.480109777	8.372794045	8.636293903	8.45768355	9.289819674	9.225935666	9.432428285	9.435678853	8.98532696	9.180875546	8.96443003	9.03287531	8.43369235	8.375444058	8.316069662
322	9.326911052	9.311686919	8.411997376	8.40335994	7.41779411	7.383210809	7.223912163	7.167917298	7.070290052	7.252673172	6.981732521	7.209994135	9.325791924	9.303914076	8.480166648	8.395373722	7.481004481	7.441766654	7.185582827	7.227173061	7.23941533	7.265014931	7.068919968	7.301162907	9.272402159	9.291519395	8.33636955	8.161871591	7.441407833	7.481071298	7.102448838	7.211188313	7.129602966	7.098266529	7.087850054	7.223232166	9.271332823	9.229264852	8.370113761	8.081071428	7.516570169	7.553900801	7.074572299	7.11191011	7.207235029	7.185961604	7.22295668	7.155974001	9.215604251
323	4.480195962	5.178312872	4.750497741	5.247629531	4.174328817	4.731426225	5.224109328	4.766100511	4.799253953	5.582117677	4.854254785	4.909101494	4.345574057	5.212991246	4.891400172	5.238388844	4.18662377	4.914408132	5.033869239	5.059203353	4.871519542	5.647141815	4.636064182	4.986424383	5.025607872	4.366981349	4.606808717	4.986940559	4.354979872	4.816560521	4.200886014	4.873444532	4.94808689	5.26920234	4.758657146	4.430738079	5.353692615	4.782849669	4.759600843	5.048171092	4.485626745	5.061723482	4.201262819	5.012274591	4.913915417	5.183107669	4.859345593	4.752655416	4.542770365
324	4.863425415	5.389782075	5.035845696	5.278651928	6.247937018	6.0531459	6.834658117	6.528356209	6.298608184	6.324879527	6.474163665	6.577241917	4.90718208	5.127879262	5.066961688	5.050325722	6.149185235	6.016396064	6.699769393	6.533926791	6.269335173	6.253821756	6.570199591	6.537168438	5.314493115	5.05085214	5.342134766	5.401245754	5.782252101	6.049905874	6.560505336	6.593051372	6.530563861	6.569156215	6.624638753	6.828089467	5.353692615	5.03741008	5.238952318	5.402589764	5.85196677	5.942321999	6.579381104	6.385851017	6.588581817	6.637218088	6.6617215	6.757070014	5.068609437
325	7.339971724	7.616677133	7.335208284	7.618714751	7.547988145	7.455157962	8.4820261	8.430100822	8.510818759	8.742017652	9.407361408	9.447927864	7.434539074	7.633591349	7.225931785	7.483223621	7.540624615	7.377600033	8.364459345	8.37083274	8.543089074	8.692089909	9.401937576	9.425129127	7.601028209	7.639525267	7.529246225	7.412415883	7.581527293	7.672722848	8.480455036	8.517366593	8.572690253	8.82331027	9.606320072	9.652940122	7.592261132	7.671676031	7.47185864	7.324039463	7.598605294	7.642382926	8.41102414	8.537746525	8.581294557	8.742982061	9.538404952	9.568024251	7.584753974
326	7.782800441	7.963589514	7.53814173	7.53768054	7.58414658	7.560397423	7.714879556	7.535877964	7.599197191	7.632592356	7.268999589	7.423388081	7.838526596	7.98166196	7.715553597	7.562826421	7.532256821	7.673210451	7.715559824	7.551361464	7.636396487	7.641372603	7.357471611	7.301162907	7.735427398	7.815841739	7.431103883	7.474856871	7.653160639	7.716906131	7.545838104	7.776778936	7.551627594	7.568574974	7.761435402	7.827534625	7.86345647	7.957199049	7.510766427	7.61594157	7.749882139	7.804562661	7.604512023	7.809164926	7.748109375	7.637913027	7.902967352	7.942317149	8.05809925
327	3.863751288	3.515902317	5.209846905	5.046027387	5.385540547	5.011472847	4.872709472	5.00308708	4.941241517	4.668024069	5.347190523	5.146088063	3.678643196	3.535086906	5.29576899	5.238388844	5.461153897	4.965192883	4.881388935	5.105136889	4.639363353	4.821865924	5.673151979	5.041055677	3.447462881	3.84575221	4.869160206	4.403441552	5.472388327	5.320623949	5.519127749	5.746049607	5.394552169	4.931157736	5.186285515	5.620091547	3.683329534	3.77785597	4.65232975	4.831862144	5.381559683	5.317658005	5.475816205	5.800025782	5.247478616	4.902183302	5.291433556	5.722364708	3.484690916
328	5.910562909	6.339634761	4.92038915	5.116405136	5.013637129	5.093919115	5.687009143	5.573306565	5.613553624	5.459278667	6.365919906	6.145940693	5.423134605	6.371138099	4.794898258	4.967653151	5.009340384	5.195327922	5.620262426	5.629923341	5.642164858	5.408479847	6.45759448	6.146696924	6.263102763	5.969114896	4.699662066	4.916697647	4.585514283	5.588637979	5.268057613	5.871393953	5.394552169	5.700178296	6.303034527	6.37393446	6.194729699	5.967838566	4.65232975	4.684572969	4.485626745	5.568192877	5.365942434	5.741024214	5.408344181	5.488687594	6.221861249	6.526202387	5.852661751
329	11.21654438	11.25656266	11.12849388	11.10756405	11.19968623	11.20507834	11.20483925	11.19620971	11.1805401	11.2497215	11.24494347	11.27944572	11.1691027	11.24214594	11.14892331	11.07312484	11.20865653	11.23182796	11.13612663	11.17383914	11.19882287	11.25173079	11.24346162	11.30976502	11.17311074	11.21695601	11.10259764	11.06898724	11.19353072	11.09086615	11.12552468	11.21339099	11.21629273	11.14959798	11.21907572	11.20941342	11.19657035	11.19192652	11.09059146	11.09001825	11.20139011	11.10386668	11.09720185	11.15233893	11.19373534	11.14923644	11.20861785	11.1885428	11.15555769
330	11.91838436	11.96630531	11.77325896	11.73403688	11.77216325	11.81285014	11.67126781	11.60900425	11.55150417	11.56619439	11.59186503	11.63180881	11.93371093	11.99724388	11.84256361	11.75661364	11.83377098	11.88845541	11.66747042	11.62874884	11.61270642	11.60812933	11.64268483	11.71452574	11.99790298	11.89168855	11.75856534	11.74210077	11.75720771	11.79469531	11.57631674	11.65335816	11.60649576	11.54919368	11.66915584	11.68140903	12.07239186	11.97571509	11.81714084	11.82211922	11.81196172	11.86069368	11.58693875	11.66452337	11.69661909	11.60471974	11.71313615	11.74769328	11.89075112
331	10.25885554	10.40181145	10.57436393	10.51094794	10.47182299	10.41458156	10.20915822	10.23569344	10.29188418	10.25377386	10.18647882	10.24095916	10.24385741	10.46232686	10.61899438	10.58086316	10.52133042	10.44470356	10.16731773	10.26512684	10.32341372	10.32716428	10.20394535	10.29362115	10.30562057	10.28214101	10.50243419	10.40473966	10.40074366	10.42548061	10.267363	10.33758213	10.29665908	10.334014	10.19697908	10.22619431	10.33547126	10.33639374	10.55203853	10.52019337	10.48200047	10.46915338	10.26850904	10.29178339	10.32231645	10.36613052	10.25864678	10.30600867	10.25462848
332	5.863262451	5.711665958	5.858860073	5.853278095	6.17394287	6.032389353	6.223977888	5.912751409	5.963455017	6.075874447	5.932067703	6.055752392	5.935055647	5.543892512	5.79711791	6.222236421	6.294802603	6.109639456	6.358371549	5.989620736	6.050028302	6.146765219	6.080512532	6.146696924	6.043774575	6.125053802	6.340903883	6.068809241	5.915343465	5.837628885	6.349926295	6.356234364	6.051444804	6.216597225	6.283947292	6.163606304	6.084395882	6.255516345	6.479022376	6.183983304	6.185035303	5.916746377	6.248854637	6.346809625	6.291256384	6.307155651	6.529463022	6.274335152	5.920819257
333	6.313880135	6.515193213	5.55772309	5.853278095	5.318436934	5.478519733	4.76964082	4.659212026	5.111132748	4.967513842	4.90670934	5.008614011	6.331525664	6.57780886	5.666848114	5.76443741	5.351281423	5.356191241	4.76997574	4.804647449	5.117377913	4.579956251	4.829477164	4.929642636	6.497350635	6.424318237	6.001155741	5.763327424	5.609668132	5.641992812	4.127208349	4.290529699	4.659407832	4.545247201	5.144568608	5.205908149	6.447421965	6.333613391	5.81261769	5.83394998	5.651311236	5.809653454	4.284149261	4.150657498	4.966554249	4.485602361	5.4250686	5.295064855	6.183805453
334	9.392934527	9.44977889	9.269844822	9.32934812	9.694082224	9.599692844	10.09255288	10.03522281	9.861300446	9.955902577	9.886920598	9.871248175	9.366305603	9.444740307	9.356906855	9.312146751	9.672623833	9.709534538	10.10698687	10.08057195	9.838922786	9.984217391	9.888153259	9.912820156	9.465287953	9.38513218	9.16969484	9.276590052	9.649572587	9.59831875	9.915952841	10.02865406	9.832303763	9.863945835	9.883345051	9.915337304	9.484011811	9.381801481	9.199825423	9.353331768	9.71217673	9.619317031	9.999331663	10.0320626	9.906820436	9.893719223	9.935565796	9.939189997	9.255742833
335	4.416084946	4.884639464	3.838227313	3.894321455	4.570134001	5.05328485	4.474266799	4.865613029	4.464922399	4.967513842	5.525498002	5.189148116	4.267194315	4.402873193	3.93330303	4.33755445	4.18662377	4.56522922	4.584847893	4.962701439	4.760106193	4.821865924	5.416229853	5.331429484	4.71448838	4.700295868	4.507565624	4.682774865	4.291092182	4.670143865	5.046153188	4.966297773	3.994657321	4.972874556	5.144568608	5.461691801	4.350282835	4.540934909	4.197980509	4.461409033	4.67904375	4.629634936	4.574966506	4.797434479	4.243664566	4.902183302	5.14414456	5.505065109	3.600047713
336	9.011509691	8.996236723	9.516735405	9.432951549	9.411729633	9.335249192	9.453198939	9.337791179	9.249291925	9.27556272	9.207549114	9.301088077	8.952764287	8.95129457	9.542958629	9.36559279	9.363917192	9.32331946	9.244776754	9.271323489	9.270919856	9.26569841	9.177392666	9.265090595	8.997138063	9.119041849	9.420475286	9.412006977	9.322095038	9.33024279	9.366835118	9.490093926	9.224335674	9.232573934	9.20598828	9.125546551	8.877055003	9.023760736	9.294286845	9.217028882	9.246450307	9.227811038	9.219214381	9.328456898	9.17759038	9.146328543	9.051906484	9.125370885	8.843644142
337	6.910484048	7.090068746	6.727552104	6.618755623	6.115845203	6.133308737	6.909292578	7.045932573	6.627532521	6.639729481	7.110309698	6.97184705	6.85811808	7.108763244	6.554751758	6.569225975	6.035368648	6.39540235	6.963029332	6.849422419	6.529277416	6.584346108	7.043136367	6.93350298	7.399815651	7.03858319	6.438434118	6.626055191	6.412315062	6.429546352	6.961177519	6.929220188	6.573595999	6.771820664	7.244155053	7.556795319	6.99071529	6.744318474	6.295119638	6.419607755	6.247399945	6.357926793	6.778350071	6.532238009	6.554598687	6.667944152	7.081668041	7.417118457	6.964391683
338	9.108510902	9.1199706	8.767022354	8.824536173	8.723570187	8.691930555	9.292858193	9.206341718	9.046863715	9.196043255	9.474061116	9.34696792	9.118191989	9.166631442	8.814523377	8.837910339	8.728464977	8.630934009	9.265464209	9.214831717	9.104138587	9.229429068	9.514112228	9.351386758	9.014868488	9.081450291	8.732224107	8.679381066	8.591224207	8.68838758	9.215073299	9.384694348	9.075101764	9.044853153	9.355178362	9.273558733	8.985409051	9.081486573	8.687879716	8.656330619	8.638284755	8.700078928	9.121165723	9.224604343	9.109001582	8.960257925	9.341156034	9.30167014	8.969659478
339	4.27862586	4.515497158	4.92038915	4.368101369	4.880398428	4.509091693	4.76964082	4.418271935	4.526305325	4.427084338	4.622991881	4.349838607	4.002725533	4.473569797	4.981849793	4.33755445	4.909497827	4.56522922	4.984811556	4.495344408	4.436887978	4.367526261	4.829477164	4.677121817	5.212818129	5.089238866	4.908596259	4.724491728	4.917152498	5.10956119	4.876655048	4.966297773	4.605135048	4.972874556	4.582395261	4.68134133	5.391254645	4.837482073	4.810386425	4.831862144	4.55302169	5.237287675	5.071441677	4.61230238	4.479275094	4.617383931	4.031881772	4.461838171	4.422541506
340	9.92055953	9.974532715	10.56157546	10.56935145	10.32784004	10.28567508	9.442767361	9.39928137	9.155273049	9.17667815	8.104669435	8.112664148	9.847421451	9.946780656	10.57426747	10.53763406	10.29398119	10.29020181	9.432559079	9.359243831	9.173725021	9.178700953	7.949700399	8.116914054	9.934524776	9.900234407	10.51046666	10.53353558	10.18371526	10.21713906	9.21062112	9.384694348	9.128986955	9.114067819	8.146695276	8.104484156	9.888739301	9.799759464	10.45362894	10.45350626	10.13277295	10.18973114	9.126791254	9.224604343	9.097246257	9.006070297	8.02025837	8.026417986	9.818534424
341	5.887106521	6.059551364	4.657408491	4.247840962	4.833103227	4.09418926	4.76964082	4.659212026	4.941241517	5.05495871	4.957323436	4.909101494	5.829915813	6.08537506	4.794898258	4.270161081	4.745446539	4.35279923	4.710867198	4.859278818	4.871519542	4.929135163	4.945367699	4.870534181	5.962572269	5.794254982	4.743939781	4.403441552	4.999413766	5.18339996	4.876655048	5.010575439	4.858129389	4.843920958	5.057331642	5.245344202	5.834649127	5.669655466	4.70696208	4.267992028	4.902207686	4.861795475	4.760098321	4.854217503	4.859283013	4.902183302	4.980090602	5.201685576	5.781123909
342	8.121149874	8.054285562	8.429699087	8.28993582	8.576962703	8.497396639	8.815314781	8.756081591	8.764326266	8.73541502	8.672679754	8.73804825	8.115149407	8.064154125	8.56673679	8.367429963	8.721121337	8.562491865	8.852061242	8.716157271	8.859190281	8.755407043	8.792565866	8.794403278	7.886155522	8.038164344	8.281099178	8.326690588	8.509363741	8.566047949	8.644580211	8.928480718	8.717219739	8.571682159	8.864332927	8.757368888	7.92877439	8.136747474	8.264796188	8.320258058	8.668988864	8.642732149	8.67949608	8.920009716	8.725720444	8.618733081	8.914716497	8.849509234	7.980380594
343	4.863425415	5.139845642	4.557895851	5.046027387	5.096083313	5.011472847	5.599558221	5.543563357	5.070498482	4.921720009	4.90670934	4.745644442	5.100402048	5.171062812	4.580062442	5.009581542	5.056784671	5.152144418	5.485682288	5.391261372	5.117377913	4.929135163	4.829477164	4.453705714	4.810430176	5.332661187	4.908596259	4.724491728	5.288299269	5.475616879	5.781751977	5.608769896	4.94808689	5.26920234	4.865234972	5.357569663	4.859264407	5.212974272	4.952824055	4.631934137	5.225061053	5.393786304	5.977170306	5.477450297	5.066398413	5.265781425	4.980090602	5.382765779	4.805679463
344	10.33342676	10.44386363	10.81494267	10.85764485	10.80164124	10.76765026	10.99596516	10.95840296	10.81130747	10.79772884	10.72563484	10.71611524	10.30888221	10.45906386	10.82163382	10.8619047	10.80362944	10.8128771	10.93693857	10.91160078	10.80519273	10.8084134	10.73158815	10.70446508	10.42977151	10.32398825	10.74436082	10.70614033	10.82119017	10.74033802	10.83793315	10.88880921	10.72975332	10.78191697	10.70640843	10.68458891	10.39215157	10.31489464	10.69065142	10.67861668	10.75223795	10.72632729	10.83128629	10.80883005	10.69316293	10.74412573	10.70325389	10.61754859	10.25462848
345	11.06212182	11.13470465	11.02748669	11.00926223	10.9764202	10.99116281	10.82336267	10.82953858	10.82740139	10.81113464	10.78463778	10.81048881	11.0313911	11.1276129	11.05047271	10.98916848	11.00602897	10.98117297	10.79652328	10.82846897	10.84668934	10.80665606	10.79379096	10.82806328	11.07510849	11.06091948	11.06763891	11.04036835	11.06571882	11.06546045	10.89315358	11.03061376	10.88728759	10.93288664	10.87532899	10.88671946	11.02497939	11.0386059	11.03762243	11.00783981	11.05651027	11.05707816	10.87205004	10.94086206	10.89421388	10.93463904	10.91212778	10.87266936	11.09906876
346	6.80178396	6.812854871	6.142627999	6.36780958	6.17394287	6.478416256	6.782666639	6.497661614	6.188993058	6.21526445	6.699020161	6.493832415	6.85811808	6.841081435	6.225107725	6.467596939	6.23418553	6.43196944	6.699769393	6.662378123	6.329114879	6.314438799	6.570199591	6.537168438	6.581345167	6.78158877	6.383512354	6.425662402	6.286900782	6.199764757	6.517896866	6.548696139	6.20530285	5.929347947	6.303034527	6.37393446	6.849426651	6.93175286	6.414828184	6.594853334	6.287527289	6.432012449	6.54618007	6.583517698	6.331949689	5.930070994	6.293520556	6.384669029	6.692747435
347	8.607284891	8.674985897	8.835021594	8.723875114	8.811603733	8.627650821	8.580472775	8.489805957	8.476239149	8.451051359	8.546118134	8.315751062	8.623706249	8.741701339	8.850979181	8.65846679	8.854633317	8.634860664	8.461784384	8.535047662	8.547290152	8.49667412	8.539486839	8.340295251	8.675901391	8.545726857	8.759441189	8.658010796	8.754100332	8.593392901	8.47675188	8.694058973	8.271022572	8.43284947	8.513268504	8.450776541	8.576407617	8.479319375	8.714789514	8.581967679	8.806523296	8.599180023	8.368920586	8.559253336	8.185690705	8.407380331	8.454684207	8.417583305	8.468067257
348	9.609065994	9.79277719	9.704401451	9.730892835	9.593010255	9.545788083	9.580459941	9.585944388	9.577574393	9.611076679	9.429939018	9.382185598	9.621914099	9.759652056	9.702756405	9.645376259	9.570081681	9.585172867	9.484216869	9.52259592	9.494070216	9.595835456	9.41958048	9.448053344	9.736562983	9.664757189	9.760673595	9.591812039	9.554135104	9.606730152	9.571661711	9.604655859	9.574305981	9.559608119	9.494533358	9.562161021	9.675050534	9.542529636	9.674387588	9.538103286	9.502294425	9.55030555	9.487544517	9.531426398	9.507916946	9.465575317	9.452310404	9.522892593	9.602088283
349	6.851108815	7.079945008	7.974229423	7.883761464	7.105863218	7.16219308	6.354363165	6.225311077	6.207850423	6.443051574	5.26920223	5.493948209	6.884611924	7.119825983	8.065014024	7.922403539	7.214332357	7.320233025	6.396383934	6.392910906	6.248845184	6.446696471	5.494420677	5.331429484	6.982425441	6.915800891	7.915397798	7.900419454	7.326595964	7.01912694	6.044444479	6.533602754	5.989237014	6.51370668	5.837084819	5.494793652	7.073917845	7.028850422	8.038537042	7.898147981	7.482403844	7.155115088	6.18557808	6.442500888	6.249381866	6.52421087	5.797902456	5.339581628	6.886994914
350	8.006094326	8.168566334	8.058564941	8.098924846	8.029210054	7.989849407	8.257599158	8.320371547	8.276358023	8.261860159	8.308493264	8.240985036	7.936746663	8.120316671	8.150372527	8.088108688	8.111863806	8.059494905	8.325584869	8.323042924	8.315717216	8.285796976	8.326218189	8.232923773	8.022615051	8.105259498	8.044921919	8.071817137	8.111866504	8.018696203	8.36900513	8.430403666	8.100054357	8.135086408	8.339283962	8.252145741	8.085934317	8.163723551	8.141296099	8.031130728	8.223131484	8.071182928	8.368920586	8.37264023	8.157666585	8.20226686	8.390769476	8.252782319	7.881230064
351	8.514655526	8.788131344	7.478161484	7.492085062	7.495793763	7.391384428	7.37200439	7.177632012	7.333312877	7.333589748	7.614760029	7.54439859	8.457174017	8.784042059	7.456350948	7.519952042	7.557215992	7.42372269	7.33006477	7.195674433	7.486942224	7.410953441	7.716757985	7.656475152	8.735166246	8.677545778	7.243369138	7.487027198	7.28620103	7.451489477	7.373335385	7.462976788	7.416336026	7.308375023	7.82223627	7.740512408	8.576407617	8.675765526	7.259827855	7.451014118	7.196562166	7.537213424	7.433488386	7.415299289	7.302454763	7.447384331	7.856402357	7.806191697	8.612452453
352	9.503116407	9.579397676	9.836340513	9.823212792	10.10953047	9.954400355	9.971504898	9.896517448	9.8463347	9.718763669	9.661262326	9.676951184	9.426147349	9.532214672	9.820800048	9.805681525	10.12342358	9.910785239	9.877631241	9.87222089	9.830329263	9.718665462	9.678052243	9.704370939	9.457899782	9.36767028	9.855794825	9.727510521	9.951593123	9.940656733	9.90634934	10.00832616	9.745586877	9.772413991	9.640486923	9.750386491	9.408169902	9.274516927	9.839370784	9.752065204	9.927467586	9.891272228	9.847483675	9.957892838	9.750491581	9.728642344	9.660878282	9.746005095	9.433462882
353	11.18623338	11.13531583	11.32951449	11.24300422	11.32142445	11.29114235	11.11177128	11.11511761	11.02109335	11.06392789	10.71739872	10.70410431	11.16708062	11.12212191	11.33308596	11.23817333	11.34568792	11.33559576	11.06193799	11.1231147	11.05870727	11.07248495	10.70716806	10.74308087	11.14693183	11.02980185	11.21500254	11.1874552	11.25604373	11.25450929	11.02704803	11.11352062	10.94646309	10.95971808	10.70192128	10.64089748	11.12242705	11.01879652	11.24279291	11.16603245	11.27559053	11.22473249	10.98398601	11.04743134	10.97110261	10.96201681	10.72609541	10.61867798	11.0099584
354	4.814527053	5.139845642	4.704703804	4.309223888	5.211539638	4.830938742	4.71520689	3.41871391	4.400811281	4.055246257	4.099614901	3.909448795	4.90718208	5.441798765	4.636844269	4.33755445	5.056784671	4.807138893	4.64923308	3.264738799	4.574978063	4.367526261	3.558899616	3.865154595	5.177269243	5.455294859	4.65398228	4.453916298	4.68829393	3.953088453	4.577980921	4.216852169	4.659407832	3.310670217	3.763372169	4.792008666	5.315126417	5.476625197	4.759600843	4.520518788	4.952993331	4.191544625	4.574966506	4.676689108	4.966554249	3.08321212	4.239665458	4.752655416	5.108123688
355	10.99718811	11.03604231	11.08614769	11.04127254	11.17084911	11.20333841	11.08183196	11.08252388	10.90383843	10.93155403	10.90878058	10.93350337	10.94276583	11.00841501	11.05893845	11.00932898	11.15175556	11.19506792	10.98060194	11.05380323	10.8636334	10.88285689	10.88642248	10.94548766	11.01659416	11.05608245	11.08172422	11.01800123	11.1525468	11.22257541	11.03020964	11.16951633	10.92723681	10.94865334	10.94153409	10.98827567	10.96630071	10.98062004	11.00529043	10.95792619	11.09941013	11.1416154	10.92062716	11.00574344	10.83704974	10.8790947	10.88338618	10.92016103	11.00800133
356	8.77321418	8.759873499	8.755838761	8.663455141	8.717071648	8.824611078	8.603132972	8.565753462	8.499384068	8.54088112	8.491353409	8.682625169	8.832037492	8.804755369	8.795944098	8.6910412	8.75747134	8.9025207	8.614723406	8.518169449	8.592712189	8.46582833	8.463764991	8.774388376	8.710508694	8.827000206	8.60896077	8.741655773	8.834737235	8.662800713	8.607807643	8.72428516	8.631571861	8.588552604	8.616055242	8.54860024	8.712461236	8.851961052	8.670802585	8.669448788	8.830488285	8.603194085	8.513350972	8.529053219	8.631060398	8.529526931	8.676398797	8.60247887	8.721570914
357	9.692622269	9.606098309	9.94002823	10.03674672	9.757204663	9.882286411	9.861460978	9.780182936	9.767496752	9.727107728	9.143419577	9.148541489	9.689215195	9.577053428	9.977404437	10.0066858	9.820831863	9.882990283	9.838471937	9.800744536	9.784798633	9.701745709	9.159504495	9.227307171	9.693174371	9.616290466	9.92353449	9.88870586	9.765774034	9.824301526	9.802193551	9.857397131	9.65499301	9.75906365	9.238573945	9.259181634	9.729222599	9.560910495	9.839370784	9.883120662	9.726843786	9.74816217	9.777682819	9.769615798	9.698921057	9.784040488	9.254029672	9.250130682	9.534810407
358	9.803276837	9.803583867	10.11433738	10.06926884	9.813117627	9.72947866	9.595606351	9.550867843	9.468427739	9.494698522	8.873816303	8.866293142	9.809898497	9.892984487	10.19154612	10.14243419	9.886312488	9.839416761	9.636901321	9.568405496	9.586783624	9.544039532	8.946536444	9.00487107	9.806582593	9.75706353	10.0989188	10.0604027	9.725555291	9.766914863	9.710571364	9.727463164	9.498174387	9.579997855	8.987429508	9.007223294	9.970114908	9.88003109	10.22471688	10.16482317	9.887229642	9.861419228	9.797217141	9.802450908	9.645438537	9.708462165	9.132279637	9.083448855	9.596889458
359	4.416084946	4.884639464	4.335561012	4.368101369	4.833103227	5.20937555	5.769460707	5.659024987	5.333486573	5.800269839	6.143548539	6.330347578	4.267194315	5.171062812	4.104124711	4.401939637	4.856859888	5.061694796	5.743352621	5.234764869	5.365941077	5.957009672	6.247869446	6.219562298	4.71448838	4.428159523	3.790510212	4.880250604	4.78423584	5.0711745	5.399047474	5.357699956	5.683561681	6.011709497	6.121413686	6.356031551	4.627104202	4.605321534	3.404510504	4.735358614	4.340586472	4.629634936	5.440113361	5.36471303	5.715657799	6.028067137	6.270027394	6.34154267	4.653745987
360	8.635712825	8.552205893	8.832362281	8.908748172	8.749275513	8.617234374	8.595619051	8.513012929	8.641400654	8.585618651	8.165132522	8.335051183	8.611861753	8.566804481	8.86886735	8.91715087	8.761056471	8.729706418	8.598509124	8.560000421	8.679478815	8.564796463	8.243728025	8.296056164	8.489196376	8.464093725	8.778192174	8.721194769	8.620762741	8.710409783	8.673984952	8.740807822	8.58325729	8.60522805	8.258475636	8.136299609	8.564126169	8.453317175	8.842287894	8.779413131	8.653718491	8.69632592	8.757718069	8.747135217	8.585507909	8.713829124	8.318175707	8.099427498	8.303359097
361	6.989706525	7.224812092	7.184879546	7.3238191	7.2478759	7.538483395	7.35430312	7.12839076	7.02847192	7.044096301	6.957071888	6.946973827	6.998158318	7.215749096	7.197901256	7.406836736	7.203833182	7.570349423	7.269906573	7.227173061	7.109071538	7.032194649	6.921043615	7.044629479	7.26237803	7.33859939	7.340288048	7.373611501	7.434031526	7.413638267	7.08309461	7.257855729	6.88961767	7.198376668	7.141855342	6.98775359	7.268135001	7.194974596	7.259827855	7.404698287	7.346550695	7.386990666	6.978285091	7.11191011	7.008186204	7.17530732	7.108407539	6.582852232	7.211163384
362	14.81209965	14.86377425	14.97830032	14.96673273	14.98898708	14.96294316	14.90256584	14.83951249	14.58721536	14.60541828	14.31741942	14.31321197	14.72921025	14.78846919	14.94504283	14.89593885	14.93506977	14.9161777	14.80042341	14.75278207	14.54647788	14.53721772	14.2513669	14.27427328	14.83236075	14.77135268	14.94248531	14.90489663	14.92299384	14.96500133	14.82719071	14.90693707	14.60888968	14.59887326	14.37682924	14.32266072	14.66788114	14.59820686	14.78598817	14.74597193	14.78897497	14.81186373	14.64546446	14.69305369	14.46244876	14.43873589	14.2548503	14.17714926	14.66334532
363	8.697698708	8.806667028	8.660108587	8.553600229	8.967564393	8.93217143	8.927302588	8.983556439	8.595597718	8.57085975	9.101841012	9.268834252	8.707716132	8.811594243	8.672369936	8.516644636	8.936179625	8.934731454	8.865674532	8.994581134	8.624870691	8.601747402	9.066577262	9.247774965	8.74430525	8.730116068	8.563358385	8.486768347	8.803593758	8.861449242	8.856045865	9.08420472	8.628173969	8.591903149	9.241050313	9.268782268	8.730890923	8.656902083	8.596785821	8.557479678	8.813411153	8.889482699	8.859207754	9.04417941	8.6752185	8.570760143	9.257020269	9.264632862	8.682839649
364	12.87823697	12.96010789	12.70639123	12.70221028	12.66840808	12.64866547	12.49594196	12.44372609	12.50055525	12.53207387	12.32361375	12.36261462	12.89413915	13.00623084	12.79347511	12.75200668	12.70337425	12.70641814	12.49236337	12.45675306	12.56146638	12.58090827	12.37008759	12.42050764	12.83598341	12.84634151	12.64090938	12.59698033	12.5226208	12.56857308	12.37864149	12.4467908	12.46413271	12.43651568	12.32234628	12.31885734	12.89766302	12.85037267	12.70273009	12.63001256	12.57695587	12.62663832	12.42174497	12.45908319	12.53638844	12.4979014	12.39054564	12.38122618	12.7999743
365	6.165794388	6.100189489	6.910134389	7.150177426	6.820786626	6.923799916	6.909292578	7.035285859	7.160171358	7.215200116	7.017950665	7.123841829	5.984885155	5.918018146	6.917613328	6.94910335	6.833447052	6.838355997	6.78820566	7.014976174	6.990665032	7.091131183	6.833501968	7.057937217	6.063380584	6.009708053	7.172241418	7.100163344	6.860432824	7.05890451	7.013233915	7.294132358	7.110248738	7.198376668	7.162903838	7.252559141	5.807121462	5.543879474	7.155658266	6.903212379	6.683089605	6.968566897	6.848119419	7.015622874	7.020686838	7.185961604	7.068110116	7.012121777	6.183805453
366	4.814527053	5.252300656	5.55772309	5.396472187	6.013493335	5.596339992	6.036910535	5.76592683	5.773998221	5.989726524	6.269067139	6.251283314	4.799912983	5.171062812	5.46212016	5.404740014	5.859245326	5.632414785	6.195437305	6.037786508	6.001862501	5.982139565	6.054937121	6.418378962	5.10343054	5.233320677	4.507565624	5.11793042	4.637819184	5.320623949	5.335038691	5.82255511	5.602770758	5.486393081	5.670708772	5.58977243	5.275500882	5.6081377	4.595546885	4.577301733	5.049496861	5.534957603	5.577911071	5.937764648	5.684571044	5.797402448	5.797902456	5.505065109	4.358448311
367	8.348555401	8.318175707	9.234024678	9.280375088	8.874273712	8.842607255	8.856764607	8.746322773	8.460600311	8.548434381	7.447794868	7.593306327	8.253714845	8.261865187	9.303101714	9.247912746	8.951950011	8.925143514	8.803376949	8.663403544	8.460852337	8.509694492	7.624143735	7.741408538	8.274686186	8.256285719	9.403322307	9.287068639	8.952994252	8.987897083	8.821425438	8.948534966	8.525983693	8.650919258	7.828836425	7.781329676	8.313300245	8.301270579	9.430388658	9.3369817	8.960282309	9.036246533	8.925260052	8.965822711	8.551451433	8.753764304	7.87209161	7.765982548	8.05809925
368	3.657400664	4.884639464	4.394438578	4.678366195	6.35226515	6.281394552	8.290548855	8.029896731	8.510818759	8.430760342	8.06483023	8.246091805	3.902574689	4.726091408	4.327541228	4.737518112	6.514617762	6.218309538	8.295725773	8.057003461	8.632799547	8.434308601	8.119694069	8.267701622	4.611708864	4.366981349	3.610899448	5.053921636	6.286900782	5.904654276	8.235127075	8.12778633	8.412053143	8.320198639	8.151968571	8.285633164	4.962688751	4.328499691	4.036712363	4.877796412	6.472955587	5.992151969	8.330434951	8.25103999	8.534116894	8.313332976	8.295083827	8.359319016	3.899337011
369	8.724415628	8.815846323	7.193194493	6.962325276	6.733328921	6.399566648	6.406826296	6.450359385	6.963380193	6.611162247	7.525328345	7.730804938	8.627632904	8.763027022	7.1884354	7.001989734	6.720137399	6.39540235	6.338983054	6.465141109	6.848106706	6.679596597	7.552845837	7.673866554	8.860930011	8.964997871	7.477735573	7.373611501	6.903797562	7.029174623	6.588227554	6.744930025	7.060695809	7.020832212	8.042656566	7.83401617	8.690030272	8.897670356	7.463949564	7.256099604	6.905674403	6.891884831	6.611835232	6.633037073	6.930818602	7.01724418	7.925698107	7.829790031	8.993593563
370	11.06473776	11.07542901	10.17751526	10.22570001	9.717060611	9.743913642	9.593721723	9.665768973	9.365118	9.320370044	9.564587198	9.656000976	11.04833462	11.08661681	10.28443999	10.26973941	9.752237329	9.832594777	9.598690575	9.690189229	9.378576846	9.354979414	9.62472448	9.746075594	10.99442361	11.00491737	10.11059128	10.10747571	9.679512108	9.798098714	9.41986796	9.577316962	9.411884343	9.297629301	9.699299169	9.598780326	11.05088244	11.04079025	10.18917811	10.16713721	9.728666728	9.84286689	9.472159386	9.529248451	9.467396126	9.393863878	9.722757595	9.676123215	10.94324811
371	5.126405502	5.574180119	4.92038915	4.72416008	4.318669723	3.731773526	4.262832488	4.046433164	4.333718134	4.055246257	4.799820855	5.146088063	5.054468565	5.669667228	5.066961688	4.786575796	4.269507999	4.009949974	4.294038009	3.79968181	4.3625477	4.206262308	4.636064182	5.286913448	5.025607872	5.267199932	4.908596259	4.639815708	4.354979872	3.568283167	4.127208349	4.427475056	4.810955827	4.545247201	4.702262514	5.036410009	5.059192166	5.293344602	5.040524884	4.461409033	3.997726972	3.909799021	4.284149261	4.150657498	4.802500068	4.485602361	4.79495907	5.152627057	5.290927259
372	7.204200724	7.159012925	7.335208284	7.30886928	7.58414658	7.624210405	7.56133955	7.458297837	7.464552376	7.589309726	7.308526127	7.281375366	7.232785522	7.063643954	7.39183012	7.406836736	7.44579593	7.570349423	7.573471581	7.375108589	7.405977276	7.60138647	7.388518331	7.334352406	7.192872895	7.438620756	7.403764465	7.39959671	7.294371007	7.552476226	7.559907427	7.789541405	7.485567133	7.717114566	7.554013302	7.517067841	7.096834525	7.362677263	7.431872404	7.451014118	7.268500945	7.578575444	7.596425621	7.697220178	7.484940353	7.749857755	7.540201983	7.45807473	7.255828828
373	12.00503859	11.9921778	11.40528183	11.33856906	11.87389129	11.85594116	13.38956921	13.32881409	13.8984937	13.89359756	14.85394707	14.86632295	12.03770887	12.0002402	11.4565163	11.34233398	11.91164108	11.89624622	13.37665738	13.34799558	13.94684585	13.93271407	14.89181239	14.92261486	11.9509802	11.86945906	11.22675139	11.24815473	11.75646864	11.80313733	13.26500344	13.31574633	13.80215758	13.81422638	14.81202693	14.77124106	11.97447888	11.88379537	11.26002337	11.28267016	11.80204005	11.83532258	13.28206322	13.30228462	13.84218998	13.84090638	14.87278424	14.81990425	11.81143047
374	12.98584237	12.99857293	14.54191824	14.52586787	14.25161423	14.23206343	14.22148419	14.21224619	13.75602126	13.81014849	14.46887743	14.53348474	12.967621	13.00697585	14.57729291	14.53103287	14.26754916	14.26329155	14.18925065	14.20495807	13.77837245	13.81636306	14.46828371	14.56552135	12.88724755	12.91323215	14.4549802	14.42922528	14.1183971	14.16367811	14.10313587	14.21268057	13.66391024	13.72511021	14.44359445	14.45259532	12.84913948	12.86708741	14.42440069	14.42842615	14.09514413	14.14777987	14.06410758	14.11185325	13.64257807	13.66727546	14.43729232	14.42830223	12.95480208
375	5.571118285	5.788278092	5.657247246	5.424482896	6.229791218	6.113681731	7.714879556	7.803930551	8.120880186	8.011639428	8.672679754	8.686387022	5.423134605	5.892442735	5.553439324	5.496059177	6.352975123	6.175818632	7.692829124	7.708406948	8.234677188	8.056585646	8.721191789	8.733505787	5.469485926	5.395280663	5.906933651	5.722734288	5.997705057	6.199764757	7.49548604	7.757421013	7.99317139	7.922676987	8.889806846	8.827257124	5.391254645	5.576366319	5.954845699	5.551728949	5.979925347	6.063811318	7.50434866	7.801966209	8.082149165	7.963080501	8.87633555	8.810505664	5.290927259
376	7.365657334	7.422036523	6.464533057	6.308919944	6.640225337	6.493681923	7.309075779	7.167917298	7.487884031	7.506419653	8.586874165	8.560858442	7.273452997	7.390351452	6.494574942	6.111078106	6.427060337	6.618030265	7.238859861	7.195674433	7.45151753	7.363928682	8.615811361	8.566641459	7.614381308	7.43116824	6.355246984	6.450734757	6.335217677	6.56001829	7.239877708	7.329519138	7.275744555	7.348544985	8.740286455	8.7367628	7.483428268	7.236223641	6.295119638	6.306600537	6.490252124	6.259626567	7.109085299	7.015622874	7.322787567	7.227808932	8.644780333	8.634097337	7.421826317
377	10.69346194	10.68167909	10.73033975	10.71821432	11.18032884	11.18875681	11.57520676	11.53394064	11.44625625	11.47995207	11.35993053	11.42333108	10.72547447	10.75530375	10.82086823	10.76807557	11.26339818	11.30141735	11.58603404	11.57722588	11.52968144	11.56564002	11.40906304	11.49728086	10.7009518	10.75774487	10.78134493	10.69831052	11.19025073	11.2121393	11.56240731	11.63712124	11.50548194	11.55392583	11.4570771	11.49152669	10.83530878	10.87603174	10.92474676	10.81546311	11.32643351	11.32657167	11.66392298	11.70222818	11.6491009	11.66783748	11.61515168	11.60397755	10.77238512
378	9.520371282	9.579397676	9.791863719	9.80601413	9.733252521	9.761362484	9.595606351	9.487841923	9.503192843	9.484890995	9.1324486	9.240967788	9.426147349	9.614687075	9.817733455	9.808653364	9.786062713	9.799742393	9.54046849	9.477468469	9.513525175	9.518501086	9.138350715	9.285032946	9.742656191	9.680557567	9.872095427	9.810963598	9.88957958	9.886418044	9.571661711	9.702374669	9.697762867	9.547579654	9.2607097	9.244659817	9.848796433	9.679676139	9.86362061	9.812443478	9.854211202	9.896188218	9.562101327	9.686058154	9.723981512	9.529714164	9.254029672	9.29603362	9.729490048
379	8.740865894	8.863839932	8.962099999	8.896300482	8.733263436	8.898157848	9.255200481	8.906785129	9.023104541	8.859012557	8.558466289	8.636700785	8.715116273	8.945088232	9.080676754	8.994876395	8.847906057	8.994018679	9.268029407	8.966860488	9.098423928	8.930218459	8.696593577	8.695693957	8.65989211	8.882700454	8.924839845	8.83744742	8.800728911	9.026026471	9.062844323	9.026075385	8.955476951	8.90369857	8.697651087	8.61408604	8.819665094	8.966695411	8.973423526	8.953060746	8.990984955	9.169449192	9.149076553	9.092182632	9.027728707	9.003060985	8.840897406	8.703867325	8.743693093
380	8.639227251	8.668244425	8.789132772	8.779156835	8.360543176	8.303131499	8.415301287	8.280356699	8.120880186	8.065276039	7.764390871	7.766783025	8.583840459	8.534099191	8.767618701	8.790595991	8.325476588	8.373324183	8.315700343	8.158520113	8.086669191	8.085860815	7.878586087	7.852494223	8.496426397	8.696319507	8.804563471	8.904768412	8.388637755	8.462337138	8.299431725	8.293749598	8.129192321	8.219821627	7.990627629	8.088309395	8.492484513	8.59482617	8.731356764	8.785450652	8.356438877	8.373373876	8.250239659	8.202660827	8.052017912	8.047293021	7.955459181	7.97089897	8.591694542
381	3.416529263	4.930433349	4.794882699	4.183729844	4.511256607	4.878233999	4.658638324	4.865613029	4.696185302	5.05495871	4.684374808	4.802213009	3.552132049	5.037429539	4.891400172	4.401939637	4.347888046	5.014250566	4.934026805	4.911916688	4.574978063	5.210054953	4.412647253	4.677121817	4.442352771	4.700295868	4.65398228	4.502684645	4.637819184	4.769386958	5.30193684	5.323005992	4.810955827	4.931157736	4.51850747	5.205908149	4.424624758	4.473539964	4.65232975	4.197293814	4.340586472	4.691270372	5.510656794	5.199229379	4.966554249	5.305406999	4.920980934	5.339581628	4.599324977
382	5.313999382	5.630756165	4.704703804	5.215925371	5.135604337	5.281513171	5.440884037	5.60244894	4.985626426	5.176925917	5.228567965	4.909101494	4.854544278	5.406096332	5.025033298	5.12851647	4.960282641	5.152144418	5.337244195	5.353699797	4.924157481	5.210054953	4.636064182	4.929642636	5.281391291	5.817307098	5.580546213	5.659619199	4.958869361	5.445921844	5.682362809	5.519659682	5.709516936	5.623672793	5.011651805	6.034488138	4.962688751	5.476625197	5.380123493	5.236236672	4.67904375	5.317658005	5.327376199	5.547993792	5.553058541	5.343973234	5.337367771	6.179559073	5.45315107
383	3.956819962	5.139845642	4.750497741	5.081645366	4.681136345	4.968412794	4.872709472	4.543765979	4.400811281	4.921720009	4.421421443	4.625384035	4.184310427	5.127879262	4.459319783	4.786575796	4.68633791	4.691248525	4.934026805	4.688757081	4.201283424	4.644341438	4.148177312	4.606425461	5.140822233	5.198626654	5.056370637	5.266531596	5.472388327	5.533233909	4.577980921	5.213618403	5.03276291	4.972874556	5.44873459	5.036410009	5.19282721	4.837482073	5.040524884	4.831862144	5.453871389	5.568192877	4.574966506	4.797434479	4.617368253	4.902183302	5.091505797	4.752655416	5.45315107
384	8.456081775	8.552205893	8.308641766	8.461971156	8.305294419	8.333143466	8.643774255	8.426031235	8.483995452	8.447015922	8.332659029	8.423357682	8.416899031	8.582883233	8.320345756	8.45349057	8.204302371	8.354397797	8.614723406	8.398764764	8.509032645	8.443384725	8.31548823	8.445298821	8.312043849	8.342238108	8.321836584	8.253774064	8.302148906	8.44742872	8.384899016	8.434472349	8.359744576	8.312095534	8.253578256	8.350362616	8.273623824	8.315774499	8.251074014	8.278059938	8.298706145	8.410497737	8.359394997	8.362889303	8.343283391	8.313332976	8.223504084	8.370089045	8.211104252
385	12.74472469	12.77894922	12.81021687	12.81148581	13.02326157	12.97255248	12.94013418	12.91277752	12.83139313	12.89979339	12.56355451	12.62054563	12.77483515	12.83911881	12.9152139	12.86534602	13.09078583	13.06273411	12.95739998	12.95482494	12.91985274	12.97204342	12.62570838	12.71717271	12.74425174	12.69956426	12.80957183	12.76943595	12.94486207	12.98188261	12.87317596	12.92355321	12.85816854	12.88345676	12.6188474	12.57851408	12.82703826	12.77430501	12.9401985	12.92962879	13.07082105	13.07854959	12.96571392	12.97372125	12.97437342	12.97652403	12.73986082	12.67791939	12.5826945
386	7.81423202	7.878535999	8.534852174	8.550426029	8.429739363	8.512463822	8.064278328	8.07217549	8.249307269	8.346616	8.753667201	8.808781592	7.718474516	7.900594182	8.563078941	8.594472864	8.405539364	8.545904737	8.031595742	8.045269922	8.224219456	8.265470619	8.633198103	8.774388376	8.179075537	8.31009523	8.67047535	8.784195163	8.649708601	8.841631124	8.43155633	8.355134192	8.279711297	8.414043812	8.91173342	8.906270576	8.119893568	8.114797449	8.653520889	8.742647592	8.55853783	8.794380105	8.344987639	8.272031852	8.302913014	8.447780708	8.926034459	8.872415062	8.220149022
387	6.656742622	6.763104728	6.273862516	5.952804505	6.667445065	6.462987328	6.569085406	6.726671774	6.748379327	6.359642106	7.017950665	6.701412315	6.688044347	6.772636656	6.463518313	5.990634767	6.61312124	6.449911191	6.5391455	6.751727521	6.674620214	6.314438799	7.003575821	6.611253584	6.919271025	6.78158877	6.236299188	6.084913534	6.555152005	6.383294965	6.719370099	6.917640163	6.530563861	6.555492348	7.008676416	7.309483025	6.9153685	6.814087822	6.3128411	5.967400586	6.605847746	6.467675782	6.792576479	6.844001696	6.465964584	6.742012778	7.040605936	7.143473367	6.452951055
388	8.514655526	8.477049854	8.660108587	8.627758269	8.525824731	8.435503224	8.262352583	8.17275008	8.230987478	8.271019961	8.099045033	8.112664148	8.470352976	8.496397152	8.648404975	8.713413425	8.494372991	8.47758072	8.18063023	8.174766182	8.103884578	8.223938047	8.101071257	8.104141728	8.542558478	8.326256184	8.60896077	8.546136456	8.426299772	8.432364632	8.063055314	8.132802914	8.039951198	7.938555049	8.098347633	8.066457032	8.483817323	8.320576916	8.537727945	8.532568836	8.384461373	8.387407509	8.063407368	8.124023573	8.03978697	7.963080501	8.075511556	8.060062808	8.421775218
389	4.763913021	4.884639464	5.176685155	4.972039603	4.833103227	4.968412794	4.872709472	5.046147134	5.433006808	4.825526445	4.684374808	4.349838607	4.490610418	4.989985253	5.29576899	4.786575796	5.056784671	5.014250566	4.826757566	4.911916688	5.287750253	4.765084098	4.888585793	4.744515073	5.10343054	4.796237892	5.398623648	5.238010694	5.221318191	4.862240307	4.96389192	5.287457106	4.711712733	5.302304163	5.414040566	4.990730223	5.149643105	4.540934909	5.238952318	5.087796666	5.225061053	5.10765775	5.023996666	5.108778236	4.617368253	4.952968947	5.291433556	5.152627057	4.542770365
390	5.348759122	5.453902801	6.226037536	6.353310993	5.598503769	5.538632279	4.921607893	4.865613029	4.941241517	5.137404894	5.143695909	4.856646939	5.348964701	5.608150072	6.187589635	6.467596939	5.425451464	5.600643753	4.984811556	4.911916688	5.071444325	5.251983343	5.103421895	4.986424383	5.712367247	5.267199932	6.266968111	6.293315977	5.583237352	5.667948067	5.005608783	5.251010096	5.329090967	4.972874556	5.186285515	5.494793652	5.463566286	5.331910837	6.124995153	6.339801571	5.522730981	5.663537857	4.974938147	5.108778236	5.369777946	5.183107669	5.194930141	5.465439536	5.146584465
391	7.390893628	7.389616273	5.335359464	5.367906849	4.570134001	5.20937555	6.569085406	6.528356209	6.811385413	6.944565802	8.491353409	8.515055644	7.313005473	7.315345995	5.260066589	5.435826433	4.624703699	5.278000493	6.58923775	6.336261432	6.763969645	6.825578969	8.444196816	8.450353625	7.806955389	7.496894258	5.020821719	5.148900414	5.255197418	5.218948878	6.473991602	6.744930025	6.819844309	6.747990755	8.712003331	8.621598422	7.788016979	7.408507009	5.16282409	5.007426336	4.738153505	4.750380126	6.348513477	6.497010098	6.621782851	6.667944152	8.61711608	8.483538338	7.498171935
392	8.46403038	8.500010592	8.79733759	8.855730415	8.808550453	8.815528102	8.714856172	8.762550989	8.592013441	8.548434381	8.491353409	8.235860127	8.434937971	8.529958402	8.808356831	8.889347648	8.871315493	8.886141561	8.666195581	8.708738102	8.660212331	8.56894917	8.56688833	8.356541317	8.563362666	8.369787411	8.679052883	8.703050208	8.797858363	8.864258308	8.779956077	8.714279963	8.533268476	8.558042306	8.19347509	8.35487689	8.501099945	8.487883663	8.767148562	8.764207856	8.847365638	8.862944166	8.789985611	8.701441601	8.593897878	8.582903756	8.300891541	8.386094821	8.39406928
393	10.05688012	10.05942109	10.09005286	10.03901331	10.14506341	10.10860762	10.17679289	10.04321555	10.03766159	9.909732709	9.702645883	9.836120226	10.03502566	10.10824045	10.13846044	10.05753894	10.20859807	10.16545283	10.13676605	10.0544699	10.07546575	9.907588559	9.717302626	9.910987955	10.07032321	9.966177441	10.02346431	10.04092849	10.11388029	10.08851705	10.05778996	10.09698587	10.07624254	9.991198021	9.803499447	9.827118353	10.12306244	10.01206604	10.09502175	10.07771567	10.16813121	10.14912388	10.0652668	10.05495306	10.13667103	10.03742647	9.907291924	9.85352401	9.79602733
394	9.454074236	9.46152399	7.53814173	7.630787242	7.265797053	7.358408376	7.014469067	6.752901708	6.70921112	6.42675101	6.207672468	6.349454695	9.43737616	9.415859269	7.577332189	7.644932216	7.305537288	7.39622641	6.937474104	6.737214966	6.595687922	6.446696471	6.335450549	6.37650477	9.759281021	9.643954544	7.861152051	7.679607568	7.554571007	7.586895687	7.316460374	7.406101788	6.759005939	6.73592655	6.447270222	6.476923125	9.624690283	9.616642183	7.851139681	7.553630527	7.590608537	7.553900801	7.015149952	7.347695488	6.806383725	6.798646029	6.270027394	6.40575821	9.626104792
395	8.984133604	9.072253658	9.172274258	9.111887919	9.147490187	9.259129332	9.248028906	9.225200538	9.103345857	9.044041972	9.008920342	8.842888903	8.930685539	9.044227669	9.13835102	9.112577613	9.199261107	9.258626157	9.239558205	9.220059722	9.069506074	8.999545032	8.93956539	8.875559388	9.017383711	8.993107255	9.132705135	9.103613161	9.139146045	9.20731117	9.183615599	9.3267716	9.116915848	9.13947676	9.17005286	9.027158778	8.954376182	9.002998355	9.146467971	9.108035029	9.127131737	9.177548016	9.195319825	9.161319358	9.15225017	9.10201203	9.199110937	9.036896664	8.945321622
396	8.997886581	8.806667028	9.026335399	8.969424847	8.862544581	8.863322946	8.863037112	8.983556439	8.835775751	8.828316202	8.638191995	8.589266319	9.034894096	8.777071004	9.070406792	9.013026646	8.923438007	8.941088195	8.895842742	8.979246579	8.882654108	8.900868592	8.675769752	8.691430809	8.756401225	8.783766733	8.965142175	8.933956244	8.845897497	8.812838769	8.991971463	9.028769064	8.81310788	8.759191007	8.569523339	8.556460528	8.896777258	8.838630764	9.052025478	8.974359043	8.867361248	8.87958787	9.057792333	9.003965366	8.842984795	8.782129099	8.61711608	8.634097337	8.715187481
397	3.764262162	4.178568802	4.505441228	4.631070938	5.598503769	5.281513171	6.643847948	6.713375778	6.941013549	7.022564229	7.645953514	7.625014012	3.794949349	4.079330824	4.636844269	4.12512446	5.748023323	5.152144418	6.504757545	6.646933375	6.927606167	7.020112815	7.487432106	7.656475152	4.763256668	4.749064275	4.786898937	4.880250604	5.893996832	5.882656661	6.97174015	7.0718675	7.360094579	7.364304941	8.00817992	7.957883303	4.56271768	4.40284175	4.410415353	4.735358614	5.522730981	5.916746377	6.940453474	6.899015094	7.16281031	7.227808932	7.864268311	7.757804469	3.899337011
398	9.442051821	9.467360877	9.748795275	9.757288398	9.463118247	9.503052573	9.498222433	9.374154216	9.260624896	9.293652985	8.785531172	8.908775824	9.387302132	9.494462702	9.840575577	9.716722181	9.455270386	9.544003789	9.421080105	9.363974673	9.268377262	9.221537001	8.77309132	8.938069492	9.414667503	9.328092323	9.661723285	9.614178001	9.411192288	9.389942	9.221725911	9.333323504	9.246665908	9.21094669	8.942490073	8.868883718	9.412743281	9.234363526	9.689728108	9.633232695	9.427947239	9.364153497	9.229708463	9.221909783	9.21069949	9.170671079	8.887957426	8.86862259	9.375946803
399	7.656695607	7.731072906	8.394075767	8.378516281	7.970317847	7.906755943	8.107185844	8.013717211	7.655229392	7.695174849	7.813298874	7.862995249	7.642888248	7.787206014	8.444825013	8.407185893	7.9888378	7.993746476	8.073258737	7.972791117	7.713190084	7.733046291	7.935755208	7.875224918	7.392083545	7.416146712	8.167838104	8.340171127	7.924551136	7.962129906	7.798128341	8.001837584	7.842978287	7.901230691	7.82223627	7.719662388	7.130541129	7.444150619	8.126341134	8.44755168	7.931796593	7.981512451	7.720664908	8.022387708	7.807029986	7.919056142	7.766922129	7.724620529	7.512967948
400	9.014218944	9.1199706	10.83234889	10.76757159	10.15951448	10.1036414	9.994542279	9.975215883	10.10961812	10.05997436	9.365809367	9.379864311	8.980663627	9.064409143	10.9164208	10.77720701	10.18343594	10.10304345	9.975047734	10.00837876	10.08127189	10.04808333	9.337105196	9.42255936	9.029894468	9.003194566	10.72239828	10.70027196	10.00608465	10.00824961	9.835828235	9.946990028	10.03962348	9.974609056	9.329810036	9.232445635	9.051418896	8.945089018	10.69319076	10.73429814	9.99869487	10.01995803	9.86946067	9.889923252	10.02941459	9.949495711	9.360750164	9.250130682	8.923337818
401	5.126405502	5.630756165	7.364954599	7.293762921	8.5071128	8.345817046	9.281195402	9.241502173	8.952183659	8.87712168	9.327841938	9.240967788	4.684022781	5.476638963	7.207305408	7.375112356	8.52842942	8.354397797	9.270590052	9.201678215	8.918771722	8.86078289	9.269221703	9.191529461	5.140822233	5.332661187	7.522907078	7.333734474	8.495257088	8.583199186	9.288730947	9.380482622	8.905827176	8.914443242	9.382353451	9.440012967	5.059192166	5.171045272	7.448000133	7.273386864	8.39368254	8.446690233	9.168297743	9.235332535	8.928394396	8.782129099	9.318431954	9.304480164	5.256172758
402	6.479877124	6.234033265	7.372296324	7.505260045	7.647032221	7.70512785	7.974434069	7.853256841	8.249307269	8.196059554	8.233467973	8.320600352	6.442683928	6.214830398	7.479821247	7.49064449	7.691032425	7.710898392	7.96359301	7.829646661	8.368903748	8.153788604	8.282811057	8.43002727	6.29662201	6.315190006	7.535557639	7.271772861	7.506150494	7.89228733	7.867645415	7.814732558	8.080296883	8.13048576	8.463240171	8.222810275	6.465143427	6.333613391	7.592840176	7.37297382	7.598605294	7.899017808	7.79321006	7.794731392	8.129087298	8.175785948	8.560143419	8.29860229	6.406163438
403	10.76276396	10.85123149	11.30142621	11.27652845	11.01335402	10.99317821	10.40134058	10.39199068	10.24358418	10.21632975	9.710044271	9.603249791	10.6977279	10.75796161	11.27725203	11.23541526	10.9808838	10.98271439	10.28850091	10.36053338	10.22588102	10.19234418	9.702965898	9.557509377	10.77342267	10.74427622	11.26333717	11.29346832	10.95347395	10.98966285	10.42171292	10.36661799	10.22761142	10.26432907	9.697497118	9.660253389	10.68651117	10.620629	11.16991435	11.21102403	10.89868234	10.89789631	10.29248279	10.27887802	10.19574212	10.19208767	9.644984671	9.634297325	10.58029037
404	8.811098378	8.794336403	8.727494509	8.600393758	8.820724993	8.691930555	8.775966717	8.703254718	8.448758916	8.54088112	8.416450143	8.597281162	8.79759668	8.841974221	8.764436829	8.631867123	8.884523724	8.737031414	8.658395333	8.719852597	8.496051324	8.434308601	8.404245757	8.603410431	8.93995147	8.786689623	8.644432455	8.619833768	8.630476033	8.79233667	8.651166587	8.670103931	8.330772611	8.49501499	8.62745744	8.42094884	8.906538194	8.763027614	8.650039569	8.643092073	8.691595578	8.801385015	8.644628941	8.646236302	8.363052708	8.456606975	8.724725904	8.45852657	8.639673085
405	9.826584041	9.944159262	9.844281925	9.807344407	9.657217221	9.531066704	9.306730217	9.194428529	9.004350816	8.967227366	8.60285957	8.777380005	9.849104069	9.989625032	9.909891757	9.80716821	9.678323107	9.579071902	9.285859206	9.258677306	9.051872982	9.103399865	8.65464095	8.829744911	9.906303863	9.863330817	9.814867661	9.735183868	9.552432981	9.530970371	9.139795343	9.261853575	9.003474744	9.000159921	8.690421065	8.621598422	9.802497856	9.853767029	9.834778211	9.84171073	9.593149495	9.621297638	9.171022841	9.194683713	9.109001582	9.059191361	8.689740276	8.691039882	9.856733777
406	7.585614884	7.913161408	9.037923248	8.911224873	8.826773951	8.671939391	8.419563228	8.257637105	8.658637081	8.761646157	7.017950665	7.281375366	7.546625304	7.926026758	9.135890808	8.900533317	8.871315493	8.722344041	8.33050185	8.288622451	8.732095106	8.725956576	6.877936685	7.388025892	7.76566285	7.696584939	8.974463668	8.942819594	8.745187175	8.68838758	8.29102158	8.275720491	8.597227343	8.663712439	7.183649653	7.492695413	7.766739005	7.708782432	8.992792175	8.864576772	8.732143012	8.623098559	8.290894462	8.191685971	8.512151655	8.622659741	7.235140596	7.320480822	7.437422073
407	7.731040587	7.952534611	6.869206072	7.158540572	6.211414276	6.333229297	6.184453175	6.450359385	5.696005189	6.117093117	5.906535659	6.18900508	7.688713519	7.987713264	6.973795341	7.14052111	6.149185235	6.449911191	5.883773413	6.374273817	5.84689296	5.957009672	6.080512532	6.219562298	7.976825167	7.757445247	7.354637242	7.068117345	5.957111921	6.126780251	6.231862964	6.32150471	5.760067232	6.011709497	6.055410574	6.100491214	8.033447914	7.716090546	7.423740423	7.175636292	6.074701426	6.279829747	6.348513477	6.244317588	5.942829106	6.028067137	6.316637272	6.179559073	7.881230064
408	6.724482915	7.017663752	6.827082658	6.853208615	7.055239553	6.769298558	7.252862231	7.167917298	6.929698834	7.196092151	7.21801809	7.101475185	6.77558593	7.005185097	6.798226456	6.927393746	7.139181114	6.664869566	7.060950593	7.108152524	6.792564015	7.125370999	7.22613834	7.044629479	6.853224937	6.580690908	6.825978836	6.868611009	6.634524233	6.936122242	6.744226462	7.153118675	6.956171669	7.207142324	6.961403794	6.952445143	6.940923833	6.528844495	6.737049988	6.936149428	6.573754609	6.917901025	6.834432867	7.11191011	7.033080087	7.268476561	7.14760989	6.998304139	6.570771857
409	10.18863793	10.220156	10.85479853	10.85185478	11.66271425	11.6777791	12.32642704	12.33696584	12.49096443	12.51530931	12.71141638	12.76429155	10.15142243	10.21268262	10.84667319	10.79454902	11.68648467	11.66906887	12.23255638	12.29214372	12.47396964	12.50464554	12.67873883	12.78601455	10.3128054	10.33999518	10.94320063	10.89780205	11.79296601	11.80898104	12.40177201	12.46032301	12.594557	12.58303198	12.90720301	12.85694283	10.23187903	10.30765648	10.92690604	10.87966045	11.77979337	11.8042763	12.37257803	12.36940033	12.58822503	12.55012152	12.90720304	12.82851564	10.26559115
410	6.464110976	6.453797074	6.258096356	6.293814118	6.569840666	6.731165695	6.14381505	6.108282331	6.350442929	6.252735857	6.402910915	5.802025969	6.460405281	6.443368334	6.44773564	6.291852056	6.531509177	6.73970641	6.195437305	6.013904621	6.228059986	6.37261129	6.514995387	5.779928401	6.482863509	6.454039414	6.311782668	6.22229268	6.568687679	6.573812812	5.983118268	6.373290627	6.530563861	6.300905092	6.204968153	6.034488138	6.482649845	6.655881755	6.277177783	6.356119892	6.637242472	6.569662909	5.952040194	6.265406779	6.554598687	6.364556913	6.011299706	5.968997392	6.598782688
411	9.153442226	9.278872458	9.056272362	8.901292453	8.885908254	9.037483644	9.101873793	8.978007677	8.692504181	8.725454065	8.739276351	8.690139091	9.151301066	9.296620489	9.075550912	8.817400976	8.834356692	9.080058177	9.025814353	8.994581134	8.724694963	8.829970335	8.733335386	8.79042245	9.167605105	9.162445756	8.924839845	8.933956244	8.652889249	8.818643393	8.724824525	9.012531027	8.773669742	8.862677949	8.791867686	8.61408604	9.131286337	9.182547293	8.965042408	8.90949702	8.753788688	8.787341017	8.754087828	8.929949997	8.577068863	8.857373701	8.812719699	8.651858701	9.129414632
412	14.90274999	14.95730135	13.73149568	13.70960972	13.43961512	13.3731314	13.94337463	13.92246888	14.05158453	14.05234929	14.51184192	14.5428525	14.83721856	14.91908288	13.71993454	13.65669078	13.43778374	13.35272389	13.84871915	13.85387572	14.02008642	14.01292029	14.48715659	14.5222208	15.02683997	14.9777477	13.79039538	13.73340653	13.42285139	13.44665016	13.95255063	14.00616802	14.13396335	14.10898674	14.64437133	14.62508413	14.98236631	14.92742228	13.70200419	13.66359883	13.3600856	13.35679352	13.86613735	13.8689073	14.06750493	14.01942108	14.5871771	14.55810795	14.95361463
413	8.785953101	8.901692316	9.176474206	9.120475329	8.942713851	8.906736719	8.683301955	8.648419731	8.630959077	8.815852419	8.499915251	8.493745563	8.825214791	9.002997511	9.184315172	9.141150963	8.926633977	8.95685858	8.662300728	8.693784311	8.667949827	8.864166236	8.589331937	8.561978741	8.907776175	8.829836889	9.062324698	9.113459799	8.840328157	8.858634695	8.677215455	8.782901578	8.773669742	8.716852303	8.565577077	8.471710688	8.960636388	8.904083621	9.121546487	9.176253545	8.854061682	8.956909056	8.735798324	8.705305167	8.860476019	8.710143234	8.667435438	8.565474043	8.77164637
414	8.095794904	8.134733503	9.033299271	8.952691018	8.587688929	8.651667317	8.096578007	8.04589681	8.07539849	8.070531635	7.721108233	7.552665887	8.052267214	8.19020467	9.103520308	9.020735963	8.657143415	8.811778708	8.096536874	7.972791117	8.192383585	8.0267041	7.741017637	7.665197059	8.128784081	8.100569105	8.893242396	8.879601247	8.6560629	8.593392901	7.839085926	8.012763608	8.143543548	7.735408772	7.79552949	7.698506616	8.253368779	8.035230624	8.933888237	8.912258633	8.676563864	8.654385317	7.869009976	7.984735386	8.229426917	7.833551903	7.879872715	7.774114531	8.402039704
415	8.45209099	8.48090211	8.598839317	8.547244829	8.562535876	8.41159105	8.526172375	8.409637111	8.620441377	8.521823126	8.478414614	8.358818821	8.39863168	8.487883416	8.584888202	8.591024829	8.614180912	8.415022005	8.448276368	8.466316693	8.620889862	8.585441488	8.483071298	8.273417288	8.376158961	8.408252799	8.464282731	8.580618964	8.403820745	8.301691608	8.597613927	8.54020142	8.617932008	8.608540134	8.389258655	8.276144382	8.342357504	8.367741811	8.382753889	8.507220293	8.32786128	8.266064652	8.568131098	8.511507861	8.610532845	8.550290841	8.318175707	8.187305075	8.320281753
416	4.480195962	5.178312872	4.704703804	4.582172516	5.352378852	5.92387591	6.318296951	6.350831432	5.823745471	5.967361062	6.207672468	6.210064622	4.558003674	4.989985253	4.843955942	4.686733362	5.595734148	5.693931894	6.151656861	6.355392816	5.791302609	5.796279456	6.292324489	6.146696924	4.900387576	5.30030181	5.056370637	4.765036133	5.255197418	5.718498363	6.266592633	6.439567992	5.85614565	5.971116381	6.321872526	6.100491214	4.859264407	4.989965069	5.123198555	4.461409033	5.00205185	5.46609801	6.141797304	6.286192127	5.916313333	5.681717863	6.197161407	6.179559073	4.358448311
417	5.043959318	4.837344207	5.772712059	5.309021266	5.385540547	5.731252544	5.968746274	6.167983023	5.918371878	6.271112799	6.384533965	6.36831206	5.054468565	4.782873314	5.771988017	5.089950751	5.495994095	5.752932814	5.856761411	6.013904621	5.900420526	6.253821756	6.514995387	6.288923762	5.065043886	4.886195494	5.742076035	5.426742293	5.413597164	5.667948067	5.983118268	6.008710915	6.360794331	6.284433059	6.809514684	6.52578555	4.91190317	4.540934909	5.837317532	5.46410753	5.343997618	5.393786304	6.2280693	5.937764648	6.270471047	6.267578742	6.894622877	6.545333898	4.358448311
418	5.241861826	5.389782075	5.07236537	5.116405136	5.211539638	5.567774654	5.538166487	5.244049836	5.367428519	5.252861219	5.456796286	5.271594384	5.188101542	5.406096332	5.330609158	5.202686443	5.102718259	5.568157275	5.520522456	5.234764869	5.247006032	5.515630814	5.639133349	5.416541289	5.469485926	5.673122734	5.222054492	5.266531596	5.782252101	5.475616879	5.335038691	5.871393953	5.83271922	5.542881924	5.610694575	5.527153003	5.53242582	5.839879989	4.952824055	5.087796666	5.555966255	5.663537857	5.403504499	5.770826599	5.942829106	5.588428716	5.95348069	5.581193409	5.358021109
419	11.64446215	11.71108195	10.56558405	10.54563547	10.27019012	10.21144408	10.14754394	10.06038273	9.733738813	9.655470428	9.730196357	9.71612144	11.62056852	11.68306637	10.6373739	10.51779558	10.28653764	10.25236378	10.1269078	10.099134	9.724860152	9.742760024	9.671756021	9.746075594	11.76218712	11.6898554	10.63692605	10.56473279	10.25765617	10.26999547	10.12675716	10.18172181	9.854283414	9.844413562	9.815180098	9.825492937	11.68371804	11.63134162	10.60873288	10.51747542	10.24274221	10.22010728	10.08851524	10.09820387	9.84314234	9.794521295	9.800656438	9.814630303	11.59947427
420	9.719432493	9.729421923	9.464452424	9.586503921	9.582323666	9.60497418	9.760918715	9.764152946	9.756331644	9.785801273	9.920791765	9.951596565	9.707881188	9.731079754	9.472561034	9.561535814	9.62816493	9.572945027	9.69524626	9.729212947	9.76509454	9.837027963	9.89357414	9.968494147	9.810938623	9.755572504	9.543006917	9.570524288	9.647979479	9.558981843	9.730922539	9.737377663	9.827867361	9.72131775	9.969493847	10.01425288	9.819819193	9.720218935	9.530342251	9.552336243	9.628728964	9.544054789	9.666209531	9.66835399	9.828996606	9.657698217	10.06747395	10.06383005	9.627805055
421	6.185157951	6.53014251	6.920187583	6.68971822	7.202074182	7.190573627	7.327337206	7.077409261	6.823663038	6.92148344	6.542062341	6.527777054	6.27256056	6.57780886	6.917613328	6.677231265	7.305537288	7.339609928	7.228360689	7.185020188	6.834420215	6.866640893	6.533632484	6.518037064	6.453445388	6.684633941	6.915811197	7.03534332	7.201851006	7.268509731	7.063477205	7.029458888	6.912145204	6.852255779	6.727119569	6.999333619	6.42948011	6.786583632	6.978238802	7.119387573	7.258441004	7.377647387	7.097672458	7.100219827	6.957071512	6.93120536	6.799371901	6.98435288	6.146337092
422	7.085561742	7.079945008	7.727513708	7.757316245	7.211351591	7.374990618	7.243276612	7.333496237	6.929698834	6.933070784	6.969454896	6.787994158	7.080680462	6.981121762	7.728674407	7.684296816	7.325045204	7.477191341	7.378348698	7.356238581	6.940440368	6.945416659	6.949082238	6.732398253	7.138454368	6.99880561	7.981612943	7.904962156	7.358116821	7.502866289	7.428053008	7.201670908	6.966971513	6.990688196	7.420555598	7.30015032	7.206256179	6.968934436	7.989794631	7.881333847	7.499588146	7.41466284	7.387365581	7.088434042	6.904079096	6.943815257	7.373845294	7.286774209	7.006822882
423	5.571118285	5.453902801	4.794882699	4.424669935	4.733590832	4.316504502	5.262576558	4.713645956	4.848152375	4.668024069	4.558880763	5.008614011	5.230029889	5.608150072	4.691475637	4.401939637	4.909497827	4.691248525	5.337244195	4.424647928	4.974942295	4.644341438	4.636064182	4.677121817	4.501041679	5.233320677	4.828615801	4.724491728	4.68829393	4.448482634	4.577980921	4.491362645	4.659407832	4.843920958	4.061166123	5.080687724	4.804632076	5.212974272	4.410415353	4.520518788	4.849568854	4.565248311	4.816881266	4.908849981	4.549973308	5.002027465	3.915570924	4.937787231	5.290927259
424	11.78037478	11.7939311	12.01610536	11.99852742	11.88770054	11.9006484	11.65192667	11.60180652	11.43579651	11.49224293	11.17716234	11.23839462	11.77060438	11.7998729	12.03011191	11.99050682	11.89542134	11.93298768	11.59218865	11.57569729	11.47007786	11.47671236	11.15970487	11.27243506	11.88019752	11.77400616	12.04069014	12.00481327	11.84534223	11.90042453	11.61389032	11.73314904	11.49526018	11.53141766	11.33314708	11.29646984	11.81648736	11.74555794	12.05552517	12.01719843	11.87586942	11.89015092	11.59406341	11.65556531	11.48344135	11.52514229	11.32362501	11.25976811	11.69258332
425	6.278259206	6.252179072	6.76149765	6.811390483	7.044898112	6.935026583	6.204350882	6.024632581	6.350442929	6.054814915	5.653802848	5.934459857	6.056543868	6.214830398	6.822907292	6.637670732	6.976005378	7.017467618	6.237928211	5.939791198	6.441719991	6.10161451	5.568590718	5.747441949	6.482863509	6.197126625	6.972735081	7.001807418	7.006828132	6.881709548	6.083926633	6.423281907	6.071598606	6.36497457	5.699804921	6.243681595	6.42948011	6.235313164	6.944532199	6.936149428	6.968733524	6.838401224	6.026154252	6.442500888	6.227979827	6.185010919	5.695807676	6.179559073	6.25594348
426	4.763913021	5.10032458	5.505262069	4.72416008	4.880398428	5.756784588	5.569188884	5.168114464	4.895447632	5.774737811	5.186755962	5.008614011	4.684022781	5.127879262	5.36462776	5.089950751	5.190417944	5.237256313	5.485682288	5.059203353	4.974942295	5.678228235	4.999999142	4.929642636	5.712367247	5.647626178	5.604758994	5.822152723	5.500909229	5.641992812	5.805565092	5.895207054	5.784693323	5.514913963	5.756293842	5.965320053	5.427863474	5.576366319	5.477616914	5.879818865	5.418168545	5.46609801	5.642169297	5.547993792	5.620312818	5.418144161	5.4250686	5.819858207	5.483516385
427	4.27862586	4.884639464	6.320152848	6.478833687	6.48057957	6.538533024	7.122988017	6.778663253	6.895212311	6.933070784	6.653699371	6.441369284	3.794949349	4.837504756	6.261674815	6.664164584	6.597163992	6.485138871	7.259631727	6.751727521	6.953161403	6.970747531	6.674648431	6.681719419	4.810430176	4.700295868	6.355246984	6.523438884	6.757816517	6.587476685	6.62883696	6.846137425	7.110248738	6.795263348	6.481183481	6.618809445	4.962688751	4.726066724	6.642110964	6.726204924	6.756405255	6.602117037	6.579381104	7.064569634	7.185193659	6.866447655	6.587635877	6.821264232	4.852964966
428	8.646230523	8.695023337	8.501761896	8.550426029	8.449475215	8.250183711	8.214098502	8.397218092	8.320345131	8.284651535	8.035684678	8.123804416	8.611861753	8.787514995	8.456702014	8.556083506	8.561700415	8.29608167	8.061477288	8.323042924	8.290877747	8.305840926	8.050202152	8.244609789	8.750365914	8.733149583	8.61791079	8.713446455	8.584577139	8.527581769	8.316106349	8.470583189	8.431677388	8.348206375	8.183209874	8.271376484	8.727223772	8.683242381	8.701397356	8.643092073	8.684099298	8.583011149	8.349806096	8.502654511	8.480827418	8.398246732	8.223504084	8.287283003	8.861095853
429	9.255432414	9.350103763	9.762829293	9.715387516	9.557076072	9.485979211	8.939225589	9.077356774	8.817475195	8.806433406	8.099045033	8.296189243	9.170269514	9.299055784	9.762985205	9.666825419	9.5328173	9.525087364	8.838318273	9.08618139	8.754070473	8.83342663	8.101071257	8.284781132	9.39158652	9.419434432	9.732106744	9.767971354	9.416816213	9.476936296	9.022772827	9.150013405	8.871751912	8.961827905	8.253578256	8.363863282	9.354506823	9.274516927	9.655413801	9.604493152	9.337664078	9.375932386	8.925260052	9.068380665	8.733335427	8.89032011	8.229606593	8.332036851	9.264512869
430	12.30714993	12.34402349	13.84542811	13.78893617	13.87735416	13.84603019	14.62657084	14.56763506	14.64078145	14.66406752	14.26987151	14.2233379	12.30621024	12.38427486	13.90442181	13.82492072	13.91539295	13.8966824	14.60217382	14.58874154	14.68100974	14.69978005	14.29759136	14.26659218	12.34062573	12.29239428	13.82952677	13.7803644	13.8393122	13.8650782	14.58603872	14.63012057	14.68654317	14.68228024	14.31043901	14.26221512	12.34575229	12.30561982	13.87916185	13.82846249	13.88317851	13.89499588	14.60755606	14.59311801	14.73876272	14.70758294	14.36168596	14.30068318	12.18241168
431	8.978595493	9.038671463	9.000509693	8.860864505	9.292223716	9.358366204	9.661863626	9.682923557	9.493619602	9.422549416	9.48056457	9.504425581	8.946490476	8.981931983	9.033875034	8.81444712	9.301276887	9.296302414	9.590515613	9.558121218	9.498416269	9.463798179	9.466408462	9.541018858	8.976604254	9.105059549	8.903038603	8.803787801	9.190390983	9.386037997	9.602574644	9.67512381	9.401970038	9.34803704	9.419995804	9.433625444	8.896777258	9.058672653	8.869485955	8.853124717	9.207763647	9.366516981	9.562101327	9.52269481	9.404397588	9.254040306	9.380081736	9.471310565	8.931621051
432	7.313820507	7.437977473	7.805514199	7.757316245	8.917427744	8.812487691	7.686866097	7.580499404	7.416725633	7.537115344	7.40284935	7.281375366	7.487355155	7.362679359	7.889200281	7.722615801	9.037213328	8.852814635	7.752666129	7.616245072	7.538499864	7.649238537	7.448676542	7.469954638	7.270835369	7.018831488	7.799551665	7.575172318	8.786318713	8.774528524	7.559907427	7.789541405	7.360094579	7.491738026	7.585534166	7.476215335	7.337124516	7.005181783	7.857190996	7.622701771	8.86072679	8.825637774	7.521532962	7.844629373	7.484940353	7.524962418	7.662529139	7.447944148	7.273314873
433	11.89505582	11.94972245	14.1916487	14.19146209	15.66756451	15.64818466	16.25754858	16.20519459	15.72019539	15.75424373	14.77606632	14.7972803	11.91736367	11.97533242	14.27016207	14.22367766	15.72618303	15.71338697	16.25050977	16.234346	15.77177511	15.80092327	14.80619967	14.85495635	11.94702769	11.9593104	14.2790211	14.21414883	15.71336338	15.71372692	16.27003356	16.31478793	15.78701888	15.7950437	14.89662705	14.8527968	12.02202269	12.00770595	14.38763788	14.33085236	15.82163796	15.81192035	16.35845821	16.36015101	15.90243749	15.88420916	15.01840714	14.96115832	11.98064823
434	10.09192685	10.13959097	9.053991445	9.020787787	9.115727989	9.142908761	9.588053023	9.481973378	9.680729539	9.728770764	9.642051894	9.824218231	10.03797925	10.0745216	9.028579869	9.005275911	9.019362048	9.10291726	9.495206189	9.430883725	9.675816948	9.697958663	9.569349597	9.804483227	10.09434696	10.10729954	9.10113899	9.097672758	9.148189974	9.130056442	9.557707107	9.671680973	9.775075463	9.738047738	9.745379421	9.729679711	10.07048703	10.05880132	8.939602901	9.008311877	9.047578944	9.080108781	9.502767308	9.482735195	9.720154278	9.630655723	9.696562194	9.652056242	10.05804994
435	12.72852484	12.84638334	13.6831489	13.63637189	13.27101562	13.26746577	12.38861933	12.35580725	12.53712888	12.5512328	12.0488362	12.12723319	12.6637757	12.80611204	13.67245056	13.60548997	13.2456368	13.23720832	12.29740159	12.2930742	12.52198785	12.50681179	12.03937592	12.10307288	12.82705038	12.86754755	13.71654274	13.67359827	13.30080009	13.31591409	12.42621855	12.48725733	12.58735724	12.57923879	12.21967683	12.21746552	12.73302788	12.75780157	13.63732409	13.56097882	13.24028867	13.24723445	12.33722718	12.36970467	12.54425661	12.49763415	12.18136408	12.18056908	12.84342547
436	10.11230052	10.04127385	8.894870725	8.997667429	8.52210171	8.55674362	8.621748327	8.520666364	7.963342779	8.049393393	8.771456219	8.937470829	10.14869241	10.06167105	8.963473942	9.007864119	8.602238365	8.626996638	8.650552682	8.580469694	8.07507707	8.068367095	8.819396002	8.994526927	10.07395238	9.942783674	9.057946825	8.958200626	8.377144724	8.424773189	8.54199651	8.505812198	8.06529916	8.139672431	8.966631847	8.853015308	10.11185601	9.998644277	9.113985313	9.110441887	8.546186282	8.566659007	8.69850868	8.584645324	8.099930405	8.243650576	9.112602215	8.974748122	9.939839155
437	7.541222308	7.559535134	7.017044759	7.098954146	7.229729327	7.35004523	8.262352583	8.187249322	8.18414364	8.075768154	8.19707462	8.038076832	7.513055373	7.633591349	7.006483496	7.062996012	7.295683512	7.358730025	8.320651071	8.217215344	8.197738589	8.108860616	8.23805729	7.990753598	7.627611949	7.658796999	7.122796883	6.859278305	7.244642392	7.334819659	8.348888328	8.509673954	8.075314945	8.13048576	8.273068809	8.295059945	7.663068753	7.664138835	7.021989847	6.811516704	7.2381082	7.330001204	8.335302176	8.489271776	8.033632393	8.017778218	8.198832594	8.246951131	7.437422073
438	11.49682456	11.58521585	11.49545235	11.45560227	12.06352045	12.01185185	13.18666535	13.13939617	13.29035795	13.31067255	13.71164597	13.77382528	11.53011363	11.60943157	11.55740155	11.46513167	12.11373537	12.02562582	13.15500538	13.15626507	13.33464159	13.33885766	13.76532106	13.80600411	11.55620253	11.49319468	11.44026509	11.40109223	11.96564799	12.02207054	13.15446142	13.17419909	13.28178771	13.29553968	13.79433077	13.76113108	11.5458318	11.51150571	11.47252026	11.45496988	12.00895774	12.04793672	13.18159218	13.1518557	13.32572484	13.33425285	13.83800121	13.78844194	11.40695378
439	9.016923118	9.267766321	8.422644445	8.367736624	8.802424438	8.563993236	9.042317702	8.797623233	8.844839706	8.806433406	8.562558965	8.506569347	8.989844787	9.179905975	8.383927515	8.438220217	8.768200115	8.654335208	8.982737453	8.788323126	8.845609028	8.791394331	8.575907713	8.514503486	9.121588495	9.193612198	8.314514831	8.326690588	8.840328157	8.716640587	9.052930309	8.934239005	8.833905539	8.726030066	8.701252555	8.767562604	9.175015127	9.169297133	8.432235221	8.324410771	8.739394382	8.722394239	9.101301803	8.90328885	8.818135251	8.739369998	8.671924079	8.745820008	9.143745848
440	3.127220077	3.73817899	4.557895851	4.424669935	4.570134001	4.509091693	4.599760844	4.280812614	4.641751372	4.552578188	4.799820855	4.745644442	2.89331553	3.535086906	4.580062442	4.401939637	4.098685955	4.497835852	4.881388935	3.907307439	4.574978063	4.118324685	4.636064182	4.282884395	4.664013697	4.014825985	4.699662066	4.639815708	5.03884982	4.670143865	4.632253705	4.491362645	5.29521174	5.091241588	5.482613844	5.357569663	4.424624758	4.167231222	4.70696208	4.461409033	5.00205185	4.274431067	4.924152502	4.474208985	5.066398413	5.183107669	5.466997557	5.04920258	3.899337011
441	8.105990427	8.247572492	7.342702559	7.141765516	6.48057957	6.478416256	6.728731231	6.765839981	6.432898732	6.475110368	6.542062341	6.625066878	8.142850605	8.315774502	7.525646526	7.092558254	6.480229792	6.68015072	6.669043492	6.849422419	6.611823646	6.517162336	6.707849287	6.537168438	8.160989925	8.11923987	7.281420024	7.146935954	6.608549017	7.068679869	6.517896866	6.621881594	6.440446298	6.555492348	6.809514684	7.044746038	8.32305117	8.174374314	7.277985422	7.238602683	6.637242472	7.198212609	6.494900403	6.711969796	6.554598687	6.540906892	7.040605936	7.092358676	8.011972215
442	5.00089931	5.484925198	6.544698425	6.53129789	5.758948259	5.678791557	6.336442759	6.108282331	6.555746657	6.506472228	6.684070864	6.423448877	5.054468565	5.441798765	6.539941232	6.421750049	5.718824436	5.781552425	6.338983054	6.084396035	6.778337672	6.584346108	6.657757016	6.498648578	5.687313506	5.722802612	6.397440049	6.569949422	6.253766457	6.181861848	6.366030589	6.502933842	6.642581228	6.771820664	6.937173636	6.761646387	5.7212393	5.699457828	6.656062219	6.450333819	6.383218506	6.218351105	6.367644988	6.566626184	6.777210995	6.667944152	6.782866896	6.545333898	5.483516385
443	6.223122415	6.270099479	6.20973696	6.009383045	6.192800226	5.854620722	6.123058504	5.958550196	6.169885942	6.324879527	6.099159025	6.032295991	6.27256056	6.333619991	6.314844247	5.926419705	6.192311295	5.693931894	5.910288942	5.914215803	6.119389846	6.146765219	6.130342101	6.069954707	6.246046501	6.087620614	6.282061502	6.499608967	5.805304204	5.968703526	6.103269777	6.211998798	6.259017091	6.163541537	6.184528809	6.54171206	6.194729699	5.669655466	6.164572043	6.509889817	5.418168545	5.890709164	5.926464572	5.884236585	6.227979827	6.119828104	6.039362852	6.274335152	6.290703439
444	2.764960191	3.515902317	4.959910251	4.72416008	4.626702488	4.782040321	5.872541778	6.206453712	6.367315417	6.342365517	7.041600626	7.078756315	2.66782347	3.39640523	4.794898258	4.879953562	4.68633791	4.807138893	5.910288942	6.236603281	6.367634777	6.482359583	6.906817272	7.031197844	3.322859168	3.932764465	4.908596259	4.639815708	5.288299269	5.253642872	5.919069017	6.192911582	6.424863834	6.51370668	7.429268319	7.223232166	3.799640382	3.242887853	4.759600843	4.461409033	5.225061053	5.278032431	6.119398398	6.063491619	6.605277839	6.589866032	7.395719559	7.025808329	3.221969557
445	9.223011289	9.269994399	11.18743078	11.19756528	11.62416021	11.64994495	11.79452546	11.75970512	10.96746566	10.8845854	10.58785815	10.6042377	9.202217653	9.33510035	11.23362357	11.22821952	11.67179899	11.71291297	11.78720451	11.78815735	11.00091402	10.91746521	10.5996142	10.66369951	9.212199212	9.155678727	11.11950182	11.09605656	11.53389666	11.48459831	11.630651	11.74834588	10.84400534	10.8224146	10.59853383	10.56889391	9.318402092	9.161288228	11.1650443	11.15849244	11.59278352	11.55304141	11.68123028	11.74226707	10.91779734	10.82559073	10.67222486	10.60164358	9.201972665
446	10.22651212	10.31923016	9.658598076	9.626241394	10.07182746	10.03486838	10.24081338	10.24265176	10.12706014	10.2479869	10.60680836	10.61513344	10.17576291	10.2546906	9.629447768	9.580785777	10.02695957	9.971044301	10.15766674	10.20575419	10.14225524	10.15415777	10.54669264	10.62845396	10.28071164	10.24649342	9.650136304	9.56192045	9.91099119	9.968336185	10.24685427	10.24910633	10.15862951	10.16996518	10.70640843	10.67288586	10.18986515	10.12068617	9.547284092	9.582122951	9.883961597	9.868106817	10.14504829	10.13447589	10.06152982	10.10213794	10.58922956	10.63328016	10.27321575
447	7.81423202	7.952534611	8.36860551	8.195558731	8.183306486	8.222962819	8.21899719	8.061721387	8.298519214	8.359554793	8.429954123	8.339836139	7.733127911	7.957199683	8.392197241	8.26296561	8.134152918	8.301032398	8.141995781	8.06864234	8.320634198	8.354765294	8.539486839	8.465412632	7.966449211	7.978061177	8.424026859	8.253774064	8.210142565	8.318175707	8.190607655	8.275720491	8.262281202	8.316152776	8.24373334	8.49234541	8.027496451	8.075562496	8.448358917	8.269470153	8.202291244	8.373373876	8.290894462	8.333234744	8.353201912	8.375156503	8.295083827	8.556072603	7.926140207
448	12.11765786	12.16972992	9.695649037	9.779147693	10.42773061	10.37391112	10.95324248	10.9176806	10.64138312	10.6254258	10.21925365	10.27882713	12.10509282	12.15646835	9.706077104	9.752658186	10.42065509	10.37715848	10.9337109	10.89616997	10.6101539	10.62214089	10.25818244	10.28374361	12.15806312	12.1332925	9.787364107	9.722372189	10.41673629	10.48326751	10.94767634	11.01914546	10.68139261	10.62641249	10.30743532	10.36357627	12.12141093	12.07497393	9.733150317	9.738124673	10.38938888	10.42901121	10.89695462	10.94004254	10.66257971	10.6031856	10.33846137	10.37044925	12.0824217
449	6.944970562	7.100121939	5.900078786	6.199698844	5.784036282	6.431625456	5.795929644	6.167983023	6.090821677	6.011750551	6.308591852	6.560941347	6.717819009	7.052140151	6.048014913	6.072036997	5.885760872	6.376765261	5.652033458	6.107148013	6.001862501	6.006839211	6.10564244	6.43886893	6.940631153	6.861388183	6.465130339	6.320774372	6.056530356	6.088855036	6.397709707	6.32150471	5.760067232	6.127055137	6.121413686	6.691994927	7.026962627	6.981118355	6.364735664	6.049968409	5.979925347	6.063811318	6.423562837	6.222915537	5.889301079	5.979900963	6.316637272	6.672589313	7.107742584
450	5.763738418	5.737658008	4.794882699	4.631070938	4.511256607	4.172163338	4.872709472	4.659212026	4.526305325	4.967513842	4.957323436	5.387050819	5.458836975	5.757287823	5.025033298	4.401939637	4.18662377	4.427139372	4.826757566	4.804647449	4.700997564	4.929135163	5.052637081	5.609646005	5.854187236	5.989554241	5.158045708	4.639815708	4.637819184	4.862240307	4.462897375	4.721896727	4.548740496	5.165080291	5.304652779	4.894788313	5.69143696	5.839879989	5.16282409	4.631934137	4.55302169	4.565248311	4.436873347	4.474208985	4.549973308	5.002027465	5.2439886	4.937787231	5.756467349
451	9.324730129	9.339534625	10.34452625	10.3449984	10.09707196	10.04267374	10.19927677	10.1094233	10.13447122	10.16197346	10.37164468	10.43344328	9.29895762	9.303914076	10.40069355	10.37673849	10.14827656	10.10587529	10.1451627	10.12444728	10.13668987	10.19099764	10.3944233	10.47445626	9.374030178	9.349994435	10.34065033	10.25354586	9.960605285	10.06916935	10.09449908	10.17078844	10.04854803	10.08928781	10.48193651	10.39130877	9.344966898	9.318392671	10.30770483	10.16250542	9.961971817	10.09741438	10.05202301	10.09673385	10.02786732	10.05932106	10.44981573	10.35155335	9.33490084
452	10.3126683	10.40890582	9.903755914	9.828463703	9.69573573	9.608484359	9.728650168	9.770586331	9.456650679	9.484890995	9.093379545	8.996237388	10.34032761	10.48389365	9.997870262	9.902049323	9.754037523	9.744481201	9.73658108	9.821530238	9.509224467	9.567059157	9.14139174	9.14240239	10.35815835	10.30678401	9.870848052	9.852711662	9.752491975	9.719613423	9.718432749	9.737377663	9.468081315	9.383270134	9.141176227	9.156905869	10.50031429	10.43490866	10.01608796	10.01358032	9.855880195	9.810249051	9.791915776	9.81323195	9.594085111	9.502270041	9.268921048	9.24721267	10.25682768
453	9.016923118	9.041282645	8.887203686	8.762793598	8.598335996	8.772367961	8.534055829	8.562049557	8.84182471	8.831415396	8.337443985	8.281341822	8.998967888	9.087133203	8.974531016	8.83499822	8.590196132	8.797836519	8.527490047	8.576399007	8.941293631	8.809056847	8.293785892	8.361916271	9.0072964	9.030576419	8.827892393	8.674068102	8.567824236	8.759518622	8.55258941	8.532629898	9.049926954	9.007705605	8.458991766	8.350362616	9.097597344	9.072973574	8.878439213	8.742647592	8.649875508	8.815293617	8.648544943	8.542073612	9.076441101	9.04755456	8.520872032	8.343011704	9.068119811
454	6.331366125	6.37318469	7.335208284	7.255290157	7.838816599	7.906755943	7.821791419	7.81642113	7.324700094	7.521849134	6.574849763	6.996298696	6.146867357	6.57780886	7.400054799	7.301074199	7.939065653	7.999848973	7.788841938	7.829646661	7.424366237	7.576851775	6.674648431	7.057937217	6.063380584	6.161540235	7.258710132	7.292723812	7.887226773	7.903254885	7.804051097	7.820962212	7.318535941	7.520154471	6.861941397	6.747982515	6.277297479	6.235313164	7.439958805	7.481085375	8.076240476	8.082728685	7.882373898	7.865496985	7.614292603	7.630131921	6.954799985	6.836876198	6.437523166
455	9.823498083	9.85939777	8.521706999	8.482101795	7.401675055	7.624210405	6.921364729	6.699956104	6.007171927	6.137269087	6.653699371	6.560941347	9.767819663	9.84045204	8.555735302	8.531111094	7.325045204	7.586659439	6.773837638	6.722554939	5.900420526	6.124366487	6.740303246	6.732398253	9.787552983	9.83537305	8.403469708	8.3960984	7.358116821	7.390441502	6.655288439	6.718478554	6.111080761	6.031585624	7.204101369	6.866534418	9.76364267	9.694551131	8.291855081	8.344996907	7.317774583	7.432820411	6.627792562	6.665130223	6.161800145	5.979900963	6.954799985	6.897687556	9.797538776
456	3.863751288	3.515902317	5.79473611	5.582004823	5.17407153	4.924027885	4.96890315	5.482171622	4.895447632	5.252861219	5.099311	4.561272917	3.678643196	3.661598847	5.939344832	5.553877655	4.960282641	4.965192883	5.033869239	5.353699797	4.924157481	5.370918271	5.052637081	4.453705714	4.317287193	3.84575221	5.742076035	5.743173622	4.999413766	5.693444607	5.399047474	5.772004846	5.394552169	5.597242031	5.266266052	5.357569663	3.683329534	3.77785597	5.761911988	5.810456804	5.488711978	5.890709164	5.703687063	5.770826599	5.445906246	5.588428716	5.337367771	5.101841412	4.069131521
457	11.1097652	11.14930198	9.026335399	8.883744458	9.835789934	9.830624648	11.15202899	11.08510703	10.64743939	10.67974109	11.60084757	11.53498815	11.09941744	11.17942174	9.075550912	8.949822548	9.901010481	9.868055606	11.15010017	11.10768399	10.71843745	10.72899107	11.62649831	11.60433077	11.03160227	11.0011474	8.780851102	8.865686378	9.682627794	9.613424141	11.02704803	11.02590256	10.52117723	10.42229545	11.52215446	11.3989326	11.02870842	11.02174846	8.808334062	8.931443308	9.684267512	9.692731775	11.06093147	11.03903651	10.59313284	10.4425351	11.59106126	11.4551334	10.90589941
458	8.522288714	8.599038269	8.589420302	8.715397072	8.58054698	8.658456375	8.915280229	8.921313705	8.514610271	8.442969166	8.361133566	8.502307405	8.500643627	8.534099191	8.668970647	8.668316572	8.519990385	8.603144046	8.831397381	8.877046037	8.49169813	8.397422105	8.320863185	8.367271274	8.732107	8.609844383	8.893242396	8.893383187	8.733216655	8.68838758	9.012578599	9.06070692	8.597227343	8.735149813	8.764587367	8.621598422	8.604664168	8.487883663	8.792632317	8.751927187	8.626600127	8.545954695	8.818074272	8.787786527	8.392207843	8.56260724	8.702959508	8.468583372	8.731093415
459	12.09736024	12.14353947	12.11952192	12.07037172	12.1304599	12.16213067	12.02492353	12.05214809	11.85831215	11.89535899	11.70310002	11.69526027	12.06981134	12.12627264	12.16442298	12.07931783	12.16605368	12.19675868	12.00044037	12.02947605	11.88374403	11.93811514	11.69277592	11.73590007	12.03157568	12.05998798	12.06924795	12.0403463	12.07075586	12.12315485	11.94798215	12.05688569	11.86397351	11.82914301	11.687883	11.69304343	12.0212742	12.05133388	12.03964909	12.05954158	12.06810777	12.12812875	11.94435146	11.98646035	11.82020462	11.80201567	11.69671005	11.67789514	12.10028998
460	8.820416003	8.846028903	8.505105287	8.621721964	8.409729778	8.512463822	8.179333891	8.087715964	8.11089633	8.196059554	8.191799808	8.354096515	8.685285197	8.865168593	8.408595827	8.520274873	8.450639808	8.529124682	8.055550287	8.009485625	8.086669191	8.074221936	8.119694069	8.244609789	8.891415372	8.8069857	8.679052883	8.589112334	8.604427165	8.491699607	8.303618484	8.405747615	8.380088319	8.15787212	8.437560035	8.341291469	8.795353951	8.660694555	8.593164692	8.39323722	8.447805092	8.437726873	8.137727514	8.191685971	8.180129261	7.975416023	8.247760752	8.29860229	8.686107266
461	6.838934797	6.812854871	7.217855604	7.166855517	6.914648373	6.94616656	7.164208694	7.10821383	7.432844691	7.459115691	6.840564933	7.188933556	6.77558593	6.715442299	7.1499384	7.032815316	6.847004923	7.053117653	7.084426559	6.978422832	7.442523755	7.474314755	7.003575821	6.96209733	6.634742162	7.067712784	7.29636375	7.192239678	7.065290027	7.107132115	7.063477205	7.267010761	7.400489513	7.418147265	7.204101369	7.193296643	6.374275604	6.854385258	7.184822189	7.040806287	6.812488051	7.017513642	7.03921338	7.028016127	7.484940353	7.164573768	7.173165223	7.13086347	6.840829547
462	7.621592964	7.775661729	6.76149765	6.800743768	8.115744734	7.842627354	8.327306616	8.333466937	8.408570581	8.359554793	7.94453938	7.869628136	7.611508899	7.671677293	6.668061372	6.927393746	8.001017091	7.754861611	8.295725773	8.293590226	8.500391422	8.330510489	8.043715522	7.844837035	7.88064032	7.652401649	7.018513936	6.821331784	8.11648187	8.053571428	8.400619709	8.570096286	8.503906007	8.308026851	7.661448885	7.903455019	7.737871224	7.656562054	7.011175843	6.751098807	8.035583842	8.059544026	8.310800165	8.507087978	8.425493818	8.263905623	7.689344059	7.868282561	7.483222603
463	12.62620265	12.65165729	10.59490641	10.64718861	10.86913905	10.84556987	12.30124152	12.28145486	12.25382242	12.28744662	12.38498909	12.37023553	12.63163076	12.68890219	10.65552222	10.64461893	10.93718397	10.91973592	12.28352308	12.27999243	12.30159127	12.32448553	12.42789318	12.4371534	12.66124335	12.67670289	10.59221282	10.55030633	10.86710241	10.82999893	12.3209471	12.37345377	12.24982057	12.30744563	12.49593427	12.45753969	12.71508857	12.70230568	10.63538588	10.6011507	10.96513725	10.88805922	12.35531041	12.36787767	12.3271268	12.34675643	12.55600375	12.51339887	12.50988163
464	10.60097257	10.64866803	9.966949376	9.897541673	10.02787125	10.05430316	10.4686993	10.41886101	10.19361096	10.12329991	9.920791765	9.968688343	10.60517315	10.71574856	9.981520894	9.9103733	10.08389177	10.11011265	10.42002985	10.40826241	10.23892642	10.1513911	9.951896999	10.04733917	10.63123065	10.59386643	9.916297391	9.878348121	10.00732773	10.14389497	10.34253747	10.50459709	10.11073821	10.20648866	10.00489609	9.953043742	10.72010908	10.58514893	9.980494834	9.908238085	10.0751929	10.20169374	10.39044002	10.49850654	10.16369362	10.23888566	10.03473925	10.00112455	10.49436407
465	10.73593379	10.82343603	12.31720235	12.29181379	11.38327104	11.39387778	11.64693701	11.59638456	10.94796955	10.93875669	11.10603903	11.15736399	10.71166789	10.83046062	12.34833165	12.28429505	11.36701846	11.40276722	11.62557754	11.60496689	10.94230464	10.96472074	11.09451447	11.16737993	10.74865909	10.69144918	12.30962489	12.28323576	11.44173823	11.48778952	11.65338354	11.67329308	10.99805118	10.9694111	11.23469225	11.20003543	10.75113773	10.64188939	12.30169038	12.28002382	11.43871665	11.47030184	11.65178069	11.59698174	10.98711572	10.94721909	11.23691574	11.20442659	10.64888006
466	7.621592964	7.866807028	7.436742886	7.606540383	7.838816599	7.775515072	8.143710829	8.243831603	8.280817578	8.266447329	8.460980376	8.43681966	7.681176344	7.900594182	7.472040161	7.49064449	7.771442122	7.688403974	7.957249	8.158520113	8.213685364	8.280742172	8.357937398	8.455390779	7.729303518	7.586838764	7.431103883	7.450203817	7.607989134	7.659846467	8.176979456	8.206030708	8.318175707	8.391148586	8.475910833	8.568171241	7.624160967	7.537859259	7.37396178	7.466128095	7.54167418	7.634559626	8.086685551	8.208117105	8.338298442	8.332639313	8.510884851	8.625133978	7.639717021
467	5.789270447	5.99636376	6.827082658	6.832451062	6.746152189	6.538533024	7.080554855	6.853297713	6.110997657	6.157166784	6.365919906	6.510904566	5.593417001	5.892442735	6.626606122	6.916415195	6.690362714	6.519526827	7.084426559	6.766095543	6.289538222	6.055004982	6.130342101	6.556049431	5.941536899	5.722802612	6.876574572	7.01867281	6.660040035	6.573812812	7.177369317	7.0718675	6.051444804	6.23385755	6.755110738	6.720260297	5.861661363	5.5106442	6.81373203	6.98942666	6.573754609	6.58598123	7.002966033	6.899015094	5.968866319	6.14188456	6.782866896	6.506813761	5.942841181
468	8.607284891	8.794336403	8.521706999	8.556767461	8.765111825	8.948882153	8.953992096	8.889155477	8.832741734	8.825210337	8.606828399	8.617125605	8.599919208	8.851960362	8.584888202	8.527508056	8.785905987	8.925143514	8.909050972	8.906529197	8.889288559	8.802017768	8.633198103	8.682866534	8.783251971	8.68696318	8.516267364	8.53152189	8.803593758	8.783460074	8.838839497	8.962690655	8.782867009	8.961827905	8.592976885	8.750532842	8.82996004	8.705443223	8.503413709	8.477694445	8.768040794	8.787341017	8.885992649	8.920009716	8.935013634	8.966450948	8.640206306	8.749948952	8.656428806
469	9.041035271	9.097564447	9.265908444	9.126882507	9.159522606	9.032265999	9.281195402	9.218157338	9.283027208	9.315951418	8.941378571	8.993203371	9.017042819	9.084312193	9.287669574	9.1528915	9.164489947	9.050965376	9.270590052	9.19638305	9.255596641	9.366953825	8.987669881	9.062126917	9.054595139	8.896295869	9.060137422	9.003383642	9.018572796	9.058275932	9.37680423	9.284570594	9.233309286	9.17565425	8.908621381	8.906270576	8.991536318	8.797884554	9.057291654	9.044004379	9.090741265	9.102967887	9.32087068	9.251276709	9.216144549	9.18135953	8.910924026	8.924488736	8.881192901
470	14.54638694	14.639429	14.68637352	14.65648643	14.9848511	14.99187267	14.87978837	14.89526646	14.53246029	14.61702616	14.43153364	14.53152545	14.52871157	14.641488	14.71128968	14.65390954	14.99998922	15.01085887	14.83646202	14.8850192	14.56317026	14.61941157	14.43218842	14.56486606	14.60762351	14.59848556	14.63695901	14.61899667	14.97017328	14.98259956	14.83091215	14.93897306	14.5498413	14.56650865	14.5193776	14.50481572	14.61193094	14.57609965	14.62180675	14.61267533	14.96171877	14.96320052	14.80451738	14.86745814	14.53878522	14.54471659	14.51827564	14.48915616	14.61090479
471	8.737590812	8.718053952	8.715999024	8.735102222	8.256833933	8.307457337	8.795774892	8.768991505	8.350357099	8.603857457	7.94453938	7.940645455	8.801077996	8.825175495	8.817596793	8.823290605	8.354244094	8.428657695	8.80690941	8.880351856	8.411007239	8.621873996	7.970368657	7.997675966	8.510778639	8.619712705	8.638580743	8.682030228	8.252692303	8.180707188	8.782958031	8.860553778	8.351526069	8.360045219	7.990627629	7.909605005	8.659569282	8.679508797	8.750989555	8.764207856	8.416480854	8.30108197	8.902484147	8.943098056	8.520977922	8.411925538	8.048149461	7.977956818	8.749951907
472	8.901672546	9.043889109	9.191078477	9.245469789	9.135356569	9.083612263	8.545800822	8.558336119	8.244749084	8.234026557	7.99386567	7.940645455	8.914705536	9.038409298	9.228860012	9.164537265	9.060676548	9.071391772	8.42547809	8.535047662	8.20307379	8.27057912	7.95662277	7.919639311	9.012348872	9.241267014	9.442473549	9.278341777	9.038165434	9.216133868	8.360992038	8.613808228	8.514987082	8.391148586	8.098347633	8.197899994	8.880360825	9.174611809	9.307605958	9.164719498	8.883815129	9.11987762	8.260511267	8.362889303	8.382554782	8.238542067	7.962804502	8.033210013	9.211074685
473	6.54127324	6.907486511	6.505172482	6.735158778	6.667445065	6.59624463	7.154013413	7.215849628	7.007099336	6.933070784	7.574795115	7.648345668	6.594845696	6.772636656	6.668061372	6.825442883	6.628903919	6.633812938	7.269906573	7.247796456	7.027218384	6.932582462	7.692083408	7.621050473	6.760179706	6.594100772	6.730179264	6.450734757	6.621595084	6.77827544	7.08309461	7.239369514	7.070743492	6.841035986	7.44653748	7.12093248	6.737218691	6.625155691	6.801231399	6.581035696	6.770631663	6.754263783	7.062882019	7.076551182	7.16281031	6.943815257	7.448996777	7.13086347	6.653223776
474	8.610869168	8.634056285	11.07999548	11.03900949	11.0506586	10.97017047	10.98522282	10.95063325	10.64224986	10.70868096	9.969382147	10.06141089	8.615820733	8.668249239	11.14525841	11.03936743	11.06305081	11.04453497	10.95057616	10.9693983	10.66047143	10.74100274	9.984437374	10.10617207	8.489196376	8.622987202	10.96499238	10.91423135	10.94506581	10.91576671	10.84584984	10.99799505	10.59613533	10.61739861	9.979909546	9.98542931	8.421643721	8.517464534	10.92330544	10.9076082	10.92356517	10.89789631	10.81395547	10.93099694	10.61802699	10.59621321	10.02599996	9.978429503	8.527566269
475	6.278259206	6.017735276	8.297115719	8.195558731	8.347979962	8.366695368	8.189352412	8.359306422	8.424780501	8.459088526	8.78902856	8.931143303	6.292484575	6.214830398	8.311652465	8.24990595	8.41467295	8.363892026	8.125116103	8.303474752	8.500391422	8.560631768	8.819396002	8.980618342	6.175730488	6.282431861	8.196002065	8.176975105	8.298091664	8.189693579	8.269779192	8.234311853	8.415999406	8.466094	8.781697922	8.740217652	6.129546919	6.31448188	8.278389072	8.247769239	8.375180887	8.193372164	8.300881644	8.25631666	8.448807936	8.443347242	8.783980663	8.806546678	6.273428145
476	11.22182789	11.27331884	11.17646366	11.07976146	11.35477378	11.4305307	10.95250735	10.96753171	10.86055081	10.8793542	10.58182179	10.62398733	11.2168014	11.31675036	11.23362357	11.10187678	11.39555404	11.47682794	10.91746335	10.99707069	10.89116323	10.90108856	10.59740133	10.64618436	11.2349322	11.23739657	11.09300126	11.11235232	11.34230388	11.30189987	10.91247181	11.05592385	10.87515555	10.88452554	10.5672988	10.63997302	11.23967981	11.2101565	11.14725128	11.14270539	11.39805733	11.34286728	10.92950575	11.00182182	10.90436832	10.89946736	10.60808997	10.66969678	11.19852218
477	5.81435847	6.356507249	6.900010648	6.893848669	6.891749203	6.830695578	7.281242777	7.196867366	7.080557894	6.933070784	7.143474848	6.97184705	5.829915813	6.352501002	6.798226456	6.825442883	6.899997113	6.891839355	7.228360689	7.185020188	7.051082693	7.044176143	7.248874362	7.071123323	6.120648916	6.125053802	7.164117447	7.059993374	7.084262467	6.653919764	7.332940452	7.172736076	7.090631332	6.874436942	7.109695356	6.866534418	6.084395882	6.38953124	7.213408229	7.281953429	7.2381082	6.838401224	7.349375352	7.076551182	7.302454763	7.142864082	7.259204017	6.805481472	5.805366144
478	5.737746385	6.120087196	5.657247246	5.853278095	6.055309402	6.011329811	6.101998962	6.367903583	6.298608184	6.17679378	6.43897713	6.101551179	5.716507102	6.06262307	5.639320693	5.904363417	6.23418553	5.86415474	6.216839185	6.517035383	6.119389846	6.314438799	6.514995387	6.095991668	5.712367247	5.989554241	5.62857211	5.570926571	6.056530356	6.030029737	6.19627659	6.134086312	6.16834912	6.569156215	6.204968153	6.243681595	5.69143696	6.275440508	5.539134633	5.579792115	6.051584697	6.063811318	6.289547942	6.156735819	5.916313333	6.621606121	6.221861249	6.36326699	5.898455964
479	7.10602486	7.339577542	7.595727508	7.478788652	7.164356187	7.199911084	7.553604181	7.466246294	7.358846954	7.243395763	6.840564933	7.134896447	6.961293625	7.286182157	7.613148737	7.512680781	7.214332357	7.165964154	7.43423404	7.430281438	7.349360781	7.305397813	6.818380973	7.044629479	7.219331275	7.008853296	7.572857062	7.499095716	7.261409776	7.097614708	7.587641026	7.704492888	7.343614501	7.233124195	7.03174427	7.044746038	7.206256179	6.993200239	7.47185864	7.428042058	7.278491224	7.064854104	7.53004896	7.524295117	7.228944715	7.029127037	7.012567196	7.012121777	7.058164998
480	6.022444019	5.837182102	5.83780052	6.247523805	5.73341623	6.209250849	6.164277196	6.450359385	6.298608184	6.42675101	6.347062541	6.423448877	6.056543868	5.812878175	5.869983327	6.167727579	5.962503186	6.218309538	5.987031207	6.151603031	6.269335173	6.353479907	6.292324489	6.498648578	6.83052014	6.697115657	6.478295456	6.293315977	6.792839236	6.679663223	6.907172246	6.744930025	6.545050993	6.609388097	6.782569142	6.940480983	6.737218691	6.609543724	6.479022376	6.069892572	6.742037162	6.710280451	6.848119419	6.649172886	6.270471047	6.557411903	6.749279381	7.012121777	6.437523166
481	7.357146175	7.51514255	7.372296324	7.498687593	7.510900119	7.724667441	7.271844492	7.55836119	7.487884031	7.410207964	7.278983212	7.693906628	7.303218547	7.470318848	7.225931785	7.375112356	7.46350761	7.602787127	7.141497681	7.534674135	7.368480882	7.392327063	7.167679482	7.547479717	7.698288024	7.769315176	7.718657518	7.642005241	7.614529446	7.566342706	7.718834545	7.776778936	7.758474999	7.635044199	7.616381043	7.801313266	7.592261132	7.602380267	7.431872404	7.581657085	7.447408716	7.368243204	7.512966397	7.550304318	7.686679567	7.393246625	7.43849757	7.673368048	7.570679683
482	8.011528073	7.849032818	8.551116982	8.45858857	8.192704976	8.298792651	8.4820261	8.324749898	8.276358023	8.329181763	7.645953514	7.849637283	7.943062897	7.987713264	8.584888202	8.476097254	8.209559802	8.28112673	8.466259096	8.375525794	8.265603103	8.305840926	7.749014373	7.805929353	7.818539387	8.105259498	8.447645744	8.418511616	8.107236325	8.077976039	8.396705567	8.315973692	8.240193211	8.189179363	7.802252677	7.517067841	7.935146433	8.184947023	8.596785821	8.477694445	8.175810332	8.161060877	8.368920586	8.318175707	8.287478047	8.21272461	7.887612078	7.690655307	8.006754752
[truncated: 47 more columns]
